# Supplementary material for: Biological Parts for Kluyveromyces marxianus Synthetic Biology
Source: Front Bioeng Biotechnol. 2019 May 7;7:97. doi: 10.3389/fbioe.2019.00097 (PMC6515861; doi:10.3389/fbioe.2019.00097)
Supplement: Supplementary file 2 [file Data_Sheet_1.ZIP]

Archive with 36 entries (36 files):
- pKmK.C1.gb
- pKmK.C2.gb
- pKmK.C3.gb
- pKmK.C4.gb
- pKmK.I1L.gb
- pKmK.I1R.gb
- pKmK.I2L.gb
- pKmK.I2R.gb
- pKmK.I3L.gb
- pKmK.I3R.gb
- pKmK.I4L.gb
- pKmK.I4R.gb
- pKmK.P1.gb
- pKmK.P10.gb
- pKmK.P11.gb
- pKmK.P12.gb
- pKmK.P13.gb
- pKmK.P14.gb
- pKmK.P15.gb
- pKmK.P16.gb
- pKmK.P17.gb
- pKmK.P18.gb
- pKmK.P19.gb
- pKmK.P2.gb
- pKmK.P3.gb
- pKmK.P4.gb
- pKmK.P5.gb
- pKmK.P6.gb
- pKmK.P7.gb
- pKmK.P8.gb
- pKmK.P9.gb
- pKmK.T1.gb
- pKmK.T2.gb
- pKmK.T3.gb
- pKmK.T4.gb
- pKmK.T5.gb
