# Supplementary material for: Biological Parts for Kluyveromyces marxianus Synthetic Biology
Source: Front Bioeng Biotechnol. 2019 May 7;7:97. doi: 10.3389/fbioe.2019.00097 (PMC6515861; doi:10.3389/fbioe.2019.00097)
Supplement: Supplementary file 2 [file Data_Sheet_1.ZIP › pKmK.C1.gb]

LOCUS       Exported                2058 bp ds-DNA     circular SYN 21-OCT-2018
DEFINITION  synthetic circular DNA
ACCESSION   .
VERSION     .
KEYWORDS    .
SOURCE      synthetic DNA construct
  ORGANISM  synthetic DNA construct
REFERENCE   1  (bases 1 to 2058)
  AUTHORS   .
  TITLE     Direct Submission
  JOURNAL   Exported Oct 21, 2018 from SnapGene Viewer 4.2.6
            http://www.snapgene.com
FEATURES             Location/Qualifiers
     source          1..2058
                     /organism="synthetic DNA construct"
                     /mol_type="other DNA"
     misc_feature    3..8
                     /label=US BsaI site
     rep_origin      14..404
                     /label=C1;KmARS7/CenD
                     /note="Minimal/synthetic ARS/CEN from K.marxianus 
                     DMKU3-1042"
     misc_feature    complement(410..415)
                     /label=DS BsaI site
     CDS             complement(419..1289)
                     /label=CamR
     rep_origin      1293..2056
                     /label=ColE1
ORIGIN
        1 tcggtctcag agtttctacg caagacttct tgaagtgaaa accaactttc agtcttcaaa
       61 ctaaaaatga aaatcagtgg gctaaattca gcataatacc tgtggatata attacataca
      121 aaaatataat taaaaatata cgttaaaaat aatttatttt tgtaaaaact ataaaatata
      181 ttttactttc ggaacaactt tttaacttat aattttgttt taaataaaaa cattgtattt
      241 aaaaataata aattattaaa taaaatttta aagtatgttt atttaaaata tagaatacta
      301 ttaaaattac tttaaacttt aaaataaaaa aataataaat tatatagttt taaaattaat
      361 aaattttata cacgtgacca gatcataata gttttctttc cttgccgatg agacctagac
      421 caataaaaaa cgcccggcgg caaccgagcg ttctgaacaa atccagatgg agttctgagg
      481 tcattactgg atctatcaac aggagtccaa gcgagctcga tatcaaatta cgccccgccc
      541 tgccactcat cgcagtactg ttgtaattca ttaagcattc tgccgacatg gaagccatca
      601 caaacggcat gatgaacctg aatcgccagc ggcatcagca ccttgtcgcc ttgcgtataa
      661 tatttgccca tggtgaaaac gggggcgaag aagttgtcca tattggccac gtttaaatca
      721 aaactggtga aactcaccca gggattggct gaaacgaaaa acatattctc aataaaccct
      781 ttagggaaat aggccaggtt ttcaccgtaa cacgccacat cttgcgaata tatgtgtaga
      841 aactgccgga aatcgtcgtg gtattcactc cagagcgatg aaaacgtttc agtttgctca
      901 tggaaaacgg tgtaacaagg gtgaacacta tcccatatca ccagctcacc gtctttcatt
      961 gccatacgaa attccggatg agcattcatc aggcgggcaa gaatgtgaat aaaggccgga
     1021 taaaacttgt gcttattttt ctttacggtc tttaaaaagg ccgtaatatc cagctgaacg
     1081 gtctggttat aggtacattg agcaactgac tgaaatgcct caaaatgttc tttacgatgc
     1141 cattgggata tatcaacggt ggtatatcca gtgatttttt tctccatttt agcttcctta
     1201 gctcctgaaa atctcgataa ctcaaaaaat acgcccggta gtgatcttat ttcattatgg
     1261 tgaaagttgg aacctcttac gtgcccgatc aatcatgacc aaaatccctt aacgtgagtt
     1321 ttcgttccac tgagcgtcag accccgtaga aaagatcaaa ggatcttctt gagatccttt
     1381 ttttctgcgc gtaatctgct gcttgcaaac aaaaaaacca ccgctaccag cggtggtttg
     1441 tttgccggat caagagctac caactctttt tccgaaggta actggcttca gcagagcgca
     1501 gataccaaat actgttcttc tagtgtagcc gtagttaggc caccacttca agaactctgt
     1561 agcaccgcct acatacctcg ctctgctaat cctgttacca gtggctgctg ccagtggcga
     1621 taagtcgtgt cttaccgggt tggactcaag acgatagtta ccggataagg cgcagcggtc
     1681 gggctgaacg gggggttcgt gcacacagcc cagcttggag cgaacgacct acaccgaact
     1741 gagataccta cagcgtgagc tatgagaaag cgccacgctt cccgaaggga gaaaggcgga
     1801 caggtatccg gtaagcggca gggtcggaac aggagagcgc acgagggagc ttccaggggg
     1861 aaacgcctgg tatctttata gtcctgtcgg gtttcgccac ctctgacttg agcgtcgatt
     1921 tttgtgatgc tcgtcagggg ggcggagcct atggaaaaac gccagcaacg cggccttttt
     1981 acggttcctg gccttttgct ggccttttgc tcacatgttc tttcctgcgt tatcccctga
     2041 ttctgtggat aaccgtag
//
