# Supplementary material for: Biological Parts for Kluyveromyces marxianus Synthetic Biology
Source: Front Bioeng Biotechnol. 2019 May 7;7:97. doi: 10.3389/fbioe.2019.00097 (PMC6515861; doi:10.3389/fbioe.2019.00097)
Supplement: Supplementary file 2 [file Data_Sheet_1.ZIP › pKmK.C2.gb]

LOCUS       Exported                2926 bp ds-DNA     circular SYN 21-OCT-2018
DEFINITION  synthetic circular DNA
ACCESSION   .
VERSION     .
KEYWORDS    .
SOURCE      synthetic DNA construct
  ORGANISM  synthetic DNA construct
REFERENCE   1  (bases 1 to 2926)
  AUTHORS   .
  TITLE     Direct Submission
  JOURNAL   Exported Oct 21, 2018 from SnapGene Viewer 4.2.6
            http://www.snapgene.com
FEATURES             Location/Qualifiers
     source          1..2926
                     /organism="synthetic DNA construct"
                     /mol_type="other DNA"
     misc_feature    3..8
                     /label=US BsaI site
     rep_origin      14..1272
                     /label=C2;KmARS/CEN5
                     /note="ARS/CEN from chromosome 5 of K.marxianus, based on 
                     as ARS1 from strain ATCC 12424"
     misc_feature    complement(1278..1283)
                     /label=DS BsaI site
     CDS             complement(1287..2160)
                     /label=CamR
     rep_origin      2161..2924
                     /label=ColE1
ORIGIN
        1 tcggtctcag agttgagctc ctttcatttc tgataaaagt aaggtttctc tatttatctt
       61 ttcacccaca ttatccttcg aagtacgtat acaatattag ttcaacgtaa aaacaaaact
      121 tactgtaaat atgcgtaaaa aaaatctatt aaattcatag cagtttcaag gaaagagaac
      181 cattatggtc tggtcacgtg tgtataaatt attaatttta acactatata atttattatt
      241 tttttatttt gaagtttaga gtaattttag tagtatttta tattttaaat aaatatattt
      301 taaattttta cttaatattt tattattttt taatacaatg tttttattta aaacaaaatt
      361 ataaattaaa atgttgttcc gaaagtaaaa tatattttat ggtttttaca aaaataaatt
      421 atttttaatg tattttttta attatatttt tgtatgtaat tatatccaca ggtattatgt
      481 tgaatttagc tgttttagtt tacctgtgtg gtactatgag ttttttgcct ctcaaaagct
      541 attttttaga actctctctc ctcttagaaa taggtggtgt tgcggttgac ttttaacgat
      601 atatcatttt caatttattt attttaaagt gacatagaga gattcctttt aattttttaa
      661 tttttatttt caataatttt aaaaatgggg gacttttaga ttggaacaaa atgaaaaata
      721 tctgttatac gtgcaactga attttactga ccttaaagga ctatctcgaa cttggttcgg
      781 aaatccttga aatgattgat attttggtgg attttctctg attttcaaac aagtagtatt
      841 ttatttaata tttattatat tttttacatt tttttatatt tttttattgt ttggaaggga
      901 aagcaacaat tactttcaaa atatataaat taaactgaaa tacttaataa gagacaaata
      961 acattcaaga atcaaatact gggttattaa tcaaaagatc tctctacatg cacccaaatt
     1021 cactatttaa atttactata ccactgacag aatatatgaa cccagattaa gtagccagag
     1081 gctcttccac tatattgagt atatagcctt acatattttc tgcgcataat tttctggatg
     1141 taaaataaac aaaaatagtt agtttgtagt tatgaaaaaa ggcttttgga aaatgcggaa
     1201 tacgtgttat ttaaggttaa tcaacaaaac gcatatccat agtggatagt tggataaaac
     1261 ttcaattgat ccccgatgag acctagacca ataaaaaacg cccggcggca accgagcgtt
     1321 ctgaacaaat ccagatggag ttctgaggtc attactggat ctatcaacag gagtccaagc
     1381 gagctcgata tcaaattacg ccccgccctg ccactcatcg cagtactgtt gtaattcatt
     1441 aagcattctg ccgacatgga agccatcaca aacggcatga tgaacctgaa tcgccagcgg
     1501 catcagcacc ttgtcgcctt gcgtataata tttgcccatg gtgaaaacgg gggcgaagaa
     1561 gttgtccata ttggccacgt ttaaatcaaa actggtgaaa ctcacccagg gattggctga
     1621 aacgaaaaac atattctcaa taaacccttt agggaaatag gccaggtttt caccgtaaca
     1681 cgccacatct tgcgaatata tgtgtagaaa ctgccggaaa tcgtcgtggt attcactcca
     1741 gagcgatgaa aacgtttcag tttgctcatg gaaaacggtg taacaagggt gaacactatc
     1801 ccatatcacc agctcaccgt ctttcattgc catacgaaat tccggatgag cattcatcag
     1861 gcgggcaaga atgtgaataa aggccggata aaacttgtgc ttatttttct ttacggtctt
     1921 taaaaaggcc gtaatatcca gctgaacggt ctggttatag gtacattgag caactgactg
     1981 aaatgcctca aaatgttctt tacgatgcca ttgggatata tcaacggtgg tatatccagt
     2041 gatttttttc tccattttag cttccttagc tcctgaaaat ctcgataact caaaaaatac
     2101 gcccggtagt gatcttattt cattatggtg aaagttggaa cctcttacgt gcccgatcaa
     2161 tcatgaccaa aatcccttaa cgtgagtttt cgttccactg agcgtcagac cccgtagaaa
     2221 agatcaaagg atcttcttga gatccttttt ttctgcgcgt aatctgctgc ttgcaaacaa
     2281 aaaaaccacc gctaccagcg gtggtttgtt tgccggatca agagctacca actctttttc
     2341 cgaaggtaac tggcttcagc agagcgcaga taccaaatac tgttcttcta gtgtagccgt
     2401 agttaggcca ccacttcaag aactctgtag caccgcctac atacctcgct ctgctaatcc
     2461 tgttaccagt ggctgctgcc agtggcgata agtcgtgtct taccgggttg gactcaagac
     2521 gatagttacc ggataaggcg cagcggtcgg gctgaacggg gggttcgtgc acacagccca
     2581 gcttggagcg aacgacctac accgaactga gatacctaca gcgtgagcta tgagaaagcg
     2641 ccacgcttcc cgaagggaga aaggcggaca ggtatccggt aagcggcagg gtcggaacag
     2701 gagagcgcac gagggagctt ccagggggaa acgcctggta tctttatagt cctgtcgggt
     2761 ttcgccacct ctgacttgag cgtcgatttt tgtgatgctc gtcagggggg cggagcctat
     2821 ggaaaaacgc cagcaacgcg gcctttttac ggttcctggc cttttgctgg ccttttgctc
     2881 acatgttctt tcctgcgtta tcccctgatt ctgtggataa ccgtag
//
