# Supplementary material for: Biological Parts for Kluyveromyces marxianus Synthetic Biology
Source: Front Bioeng Biotechnol. 2019 May 7;7:97. doi: 10.3389/fbioe.2019.00097 (PMC6515861; doi:10.3389/fbioe.2019.00097)
Supplement: Supplementary file 2 [file Data_Sheet_1.ZIP › pKmK.C3.gb]

LOCUS       Exported                2841 bp ds-DNA     circular SYN 21-OCT-2018
DEFINITION  synthetic circular DNA
ACCESSION   .
VERSION     .
KEYWORDS    .
SOURCE      synthetic DNA construct
  ORGANISM  synthetic DNA construct
REFERENCE   1  (bases 1 to 2841)
  AUTHORS   .
  TITLE     Direct Submission
  JOURNAL   Exported Oct 21, 2018 from SnapGene Viewer 4.2.6
            http://www.snapgene.com
FEATURES             Location/Qualifiers
     source          1..2841
                     /organism="synthetic DNA construct"
                     /mol_type="other DNA"
     misc_feature    3..8
                     /label=US BsaI site
     rep_origin      14..1187
                     /label=KmARS/CEN6
                     /note="ARS/CEN from chromosome 6 of K.marxianus CBS6556; 
                     Based on as ARS2 from strain ATCC 12424"
     misc_feature    complement(1193..1198)
                     /label=DS BsaI site
     CDS             complement(1202..2075)
                     /label=CamR
     rep_origin      2076..2839
                     /label=ColE1
ORIGIN
        1 tcggtctcag agttgatcca agtctgaagg ttggtttggc actaacttta ctcttgttat
       61 attcagaatt gtatcaagtt tatttgttag agtggagcct ttttttatcc gtaacacttt
      121 ttccctgctc cattttgaaa aacgatttaa ggccatcttg gctattccga atgaatttgg
      181 aatatgttta aattaataaa aaaaaataaa ataaaataaa ataaaataaa aattaaatca
      241 aattaaatta aattaaatta aattaaatta aataaaaata aatacaacca atacaaccaa
      301 tacaacatgg tagtattctt gcgtcgtaat gaatattaaa tatcacttta ttaatctcat
      361 cgtgttttat tgtttttgta aggactttaa tatatttgaa tcaatattct ttcaattact
      421 agtacttttt ttatatgact aaaattgtta cacattggac tgacagttat ttttaaaatt
      481 tatgatttat tcttacttta tatctttaaa agtagaaata ttatacggac gctttgaatg
      541 aaattgacaa cttatcttac tagtgtgaat caaccctatc gatgtagtac tctcaaaata
      601 cggccttctt gataaagtgt taaattcatt tgggtaatga tttttcgaaa accacattga
      661 atgaacgatt taaataaata taggatgcaa gagcatttta ataattcaga aacaaacaaa
      721 ttattaaaca ggagcagttg aacggtatgt tagcgagttt tgtaaagggt gagtacattt
      781 atagctctat tgaacataat aaatacatat aaatagtatt ttttgaccct ctatgaagat
      841 ggcttaccag caacttatgt gttttaattc acgtgactac taaacaaaaa aatatgttat
      901 ttaaaaaata tttatttaaa tttttaaact attatagatt atttgtgaat acattatttt
      961 ttaatttatt aattaaaaga attgctattt aattaaaata agaataaaag ctttttattt
     1021 ttttaaaaga aaaatatatt aaaaacactt ttccgaaagt taaaataatt ttatacttat
     1081 cggtagctgc aatttataga cataatattt tatatttttt taaaatttat tattattttg
     1141 tttgaaataa taacgttggt gagtgtttaa ggtgaactaa gactgaaccg atgagaccta
     1201 gaccaataaa aaacgcccgg cggcaaccga gcgttctgaa caaatccaga tggagttctg
     1261 aggtcattac tggatctatc aacaggagtc caagcgagct cgatatcaaa ttacgccccg
     1321 ccctgccact catcgcagta ctgttgtaat tcattaagca ttctgccgac atggaagcca
     1381 tcacaaacgg catgatgaac ctgaatcgcc agcggcatca gcaccttgtc gccttgcgta
     1441 taatatttgc ccatggtgaa aacgggggcg aagaagttgt ccatattggc cacgtttaaa
     1501 tcaaaactgg tgaaactcac ccagggattg gctgaaacga aaaacatatt ctcaataaac
     1561 cctttaggga aataggccag gttttcaccg taacacgcca catcttgcga atatatgtgt
     1621 agaaactgcc ggaaatcgtc gtggtattca ctccagagcg atgaaaacgt ttcagtttgc
     1681 tcatggaaaa cggtgtaaca agggtgaaca ctatcccata tcaccagctc accgtctttc
     1741 attgccatac gaaattccgg atgagcattc atcaggcggg caagaatgtg aataaaggcc
     1801 ggataaaact tgtgcttatt tttctttacg gtctttaaaa aggccgtaat atccagctga
     1861 acggtctggt tataggtaca ttgagcaact gactgaaatg cctcaaaatg ttctttacga
     1921 tgccattggg atatatcaac ggtggtatat ccagtgattt ttttctccat tttagcttcc
     1981 ttagctcctg aaaatctcga taactcaaaa aatacgcccg gtagtgatct tatttcatta
     2041 tggtgaaagt tggaacctct tacgtgcccg atcaatcatg accaaaatcc cttaacgtga
     2101 gttttcgttc cactgagcgt cagaccccgt agaaaagatc aaaggatctt cttgagatcc
     2161 tttttttctg cgcgtaatct gctgcttgca aacaaaaaaa ccaccgctac cagcggtggt
     2221 ttgtttgccg gatcaagagc taccaactct ttttccgaag gtaactggct tcagcagagc
     2281 gcagatacca aatactgttc ttctagtgta gccgtagtta ggccaccact tcaagaactc
     2341 tgtagcaccg cctacatacc tcgctctgct aatcctgtta ccagtggctg ctgccagtgg
     2401 cgataagtcg tgtcttaccg ggttggactc aagacgatag ttaccggata aggcgcagcg
     2461 gtcgggctga acggggggtt cgtgcacaca gcccagcttg gagcgaacga cctacaccga
     2521 actgagatac ctacagcgtg agctatgaga aagcgccacg cttcccgaag ggagaaaggc
     2581 ggacaggtat ccggtaagcg gcagggtcgg aacaggagag cgcacgaggg agcttccagg
     2641 gggaaacgcc tggtatcttt atagtcctgt cgggtttcgc cacctctgac ttgagcgtcg
     2701 atttttgtga tgctcgtcag gggggcggag cctatggaaa aacgccagca acgcggcctt
     2761 tttacggttc ctggcctttt gctggccttt tgctcacatg ttctttcctg cgttatcccc
     2821 tgattctgtg gataaccgta g
//
