# Supplementary material for: Biological Parts for Kluyveromyces marxianus Synthetic Biology
Source: Front Bioeng Biotechnol. 2019 May 7;7:97. doi: 10.3389/fbioe.2019.00097 (PMC6515861; doi:10.3389/fbioe.2019.00097)
Supplement: Supplementary file 2 [file Data_Sheet_1.ZIP › pKmK.C4.gb]

LOCUS       Exported                1899 bp ds-DNA     circular SYN 21-OCT-2018
DEFINITION  synthetic circular DNA
ACCESSION   .
VERSION     .
KEYWORDS    .
SOURCE      synthetic DNA construct
  ORGANISM  synthetic DNA construct
REFERENCE   1  (bases 1 to 1899)
  AUTHORS   .
  TITLE     Direct Submission
  JOURNAL   Exported Oct 21, 2018 from SnapGene Viewer 4.2.6
            http://www.snapgene.com
FEATURES             Location/Qualifiers
     source          1..1899
                     /organism="synthetic DNA construct"
                     /mol_type="other DNA"
     misc_feature    3..8
                     /label=US BsaI site
     rep_origin      14..245
                     /label=C5;ARS2
                     /note="Minimal ARS from chromosome II"
     misc_feature    complement(251..256)
                     /label=DS BsaI site
     CDS             complement(260..1130)
                     /label=CamR
     rep_origin      1134..1897
                     /label=ColE1
ORIGIN
        1 tcggtctcag agtcaatact ttctaacatt gaccattttg catcattttg ttacggaaaa
       61 gtgctttcca atcatatata attaaaacta gcggatcaca ttaaaaagtt catccaaagt
      121 gaaaaaacat tctaaattta gtagacagca attgttttaa aagggtgttc ctattttcat
      181 ataacggaga gagttaagct tcctgtatac aattagcaaa tattttcact atagagacct
      241 gggacccgat gagacctaga ccaataaaaa acgcccggcg gcaaccgagc gttctgaaca
      301 aatccagatg gagttctgag gtcattactg gatctatcaa caggagtcca agcgagctcg
      361 atatcaaatt acgccccgcc ctgccactca tcgcagtact gttgtaattc attaagcatt
      421 ctgccgacat ggaagccatc acaaacggca tgatgaacct gaatcgccag cggcatcagc
      481 accttgtcgc cttgcgtata atatttgccc atggtgaaaa cgggggcgaa gaagttgtcc
      541 atattggcca cgtttaaatc aaaactggtg aaactcaccc agggattggc tgaaacgaaa
      601 aacatattct caataaaccc tttagggaaa taggccaggt tttcaccgta acacgccaca
      661 tcttgcgaat atatgtgtag aaactgccgg aaatcgtcgt ggtattcact ccagagcgat
      721 gaaaacgttt cagtttgctc atggaaaacg gtgtaacaag ggtgaacact atcccatatc
      781 accagctcac cgtctttcat tgccatacga aattccggat gagcattcat caggcgggca
      841 agaatgtgaa taaaggccgg ataaaacttg tgcttatttt tctttacggt ctttaaaaag
      901 gccgtaatat ccagctgaac ggtctggtta taggtacatt gagcaactga ctgaaatgcc
      961 tcaaaatgtt ctttacgatg ccattgggat atatcaacgg tggtatatcc agtgattttt
     1021 ttctccattt tagcttcctt agctcctgaa aatctcgata actcaaaaaa tacgcccggt
     1081 agtgatctta tttcattatg gtgaaagttg gaacctctta cgtgcccgat caatcatgac
     1141 caaaatccct taacgtgagt tttcgttcca ctgagcgtca gaccccgtag aaaagatcaa
     1201 aggatcttct tgagatcctt tttttctgcg cgtaatctgc tgcttgcaaa caaaaaaacc
     1261 accgctacca gcggtggttt gtttgccgga tcaagagcta ccaactcttt ttccgaaggt
     1321 aactggcttc agcagagcgc agataccaaa tactgttctt ctagtgtagc cgtagttagg
     1381 ccaccacttc aagaactctg tagcaccgcc tacatacctc gctctgctaa tcctgttacc
     1441 agtggctgct gccagtggcg ataagtcgtg tcttaccggg ttggactcaa gacgatagtt
     1501 accggataag gcgcagcggt cgggctgaac ggggggttcg tgcacacagc ccagcttgga
     1561 gcgaacgacc tacaccgaac tgagatacct acagcgtgag ctatgagaaa gcgccacgct
     1621 tcccgaaggg agaaaggcgg acaggtatcc ggtaagcggc agggtcggaa caggagagcg
     1681 cacgagggag cttccagggg gaaacgcctg gtatctttat agtcctgtcg ggtttcgcca
     1741 cctctgactt gagcgtcgat ttttgtgatg ctcgtcaggg gggcggagcc tatggaaaaa
     1801 cgccagcaac gcggcctttt tacggttcct ggccttttgc tggccttttg ctcacatgtt
     1861 ctttcctgcg ttatcccctg attctgtgga taaccgtag
//
