# Supplementary material for: Biological Parts for Kluyveromyces marxianus Synthetic Biology
Source: Front Bioeng Biotechnol. 2019 May 7;7:97. doi: 10.3389/fbioe.2019.00097 (PMC6515861; doi:10.3389/fbioe.2019.00097)
Supplement: Supplementary file 2 [file Data_Sheet_1.ZIP › pKmK.I1L.gb]

LOCUS       Exported                2584 bp ds-DNA     circular SYN 24-OCT-2018
DEFINITION  synthetic circular DNA
ACCESSION   .
VERSION     .
KEYWORDS    .
SOURCE      synthetic DNA construct
  ORGANISM  synthetic DNA construct
REFERENCE   1  (bases 1 to 2584)
  AUTHORS   .
  TITLE     Direct Submission
  JOURNAL   Exported Oct 24, 2018 from SnapGene Viewer 4.2.6
            http://www.snapgene.com
FEATURES             Location/Qualifiers
     source          1..2584
                     /organism="synthetic DNA construct"
                     /mol_type="other DNA"
     misc_feature    3..8
                     /label=US BsaI site
     misc_feature    18..25
                     /label=AscI site
     rep_origin      27..904
                     /label=I1L
                     /note="Left homology arm for site I1"
     misc_feature    905..934
                     /label=ConLS' overhang
     misc_feature    complement(936..941)
                     /label=DS BsaI site
     CDS             complement(945..1818)
                     /label=CamR
     rep_origin      1819..2582
                     /label=ColE1
ORIGIN
        1 tcggtctcac cctttcaggc gcgccggaaa gtgattgaag aaccctcaaa cttgctggat
       61 atttccttac ccttgacctt taggctttca attttaccca acaatttgtc caagacaaat
      121 tgcaatccac tggattcaac tgagacataa cgtttaccgt cgttgatctt ggtaggtttt
      181 tctgctgtct ctgtaacaaa atctggtacc tttaatggaa gttcggcttg gccccaggca
      241 atttcatgac ctgcctttag aacaccagca tcatccttta acacggcaac aacataagtg
      301 gtatcagaag gaatagtaac agattcttct ggctttaaag ctggaacgtc gattgtcttt
      361 cccgtgtcct tgtcgataaa caataagtga tctgtcgtaa tgaagtcgtg cttatttgtg
      421 attgttacag atccgtgcgc aattttaata tgaacgggtt caataacctt cttatactct
      481 acaaggcccg gagtaggatt atgctcactg ttacacaaac catccatgat gaacactccg
      541 tcatgaacct cttccttaaa gtcaccacca taagcataag ctttatgcaa cttaccatct
      601 gcagtactaa catcttcgaa ttcaataccg tgatttgccc attcccagat aaagccacct
      661 tggtaaaact tctccttgta gaacaactct tgatattctt tcaaagaacc cgggccgtta
      721 cccattgcat gaccgtactc acacaagatc aaaggctttt caaacttacc attttcatca
      781 gtgtggttct tcctccacct ttccataatt tcaaatgttg ggtacatgaa actaaagata
      841 tctgcactca aagcgttcaa gtcaccctca taatgcacca gtctggtagg atccaattgc
      901 ttaagaattc gcatctagac tgatgagacg aacgtgagac ctagaccaat aaaaaacgcc
      961 cggcggcaac cgagcgttct gaacaaatcc agatggagtt ctgaggtcat tactggatct
     1021 atcaacagga gtccaagcga gctcgatatc aaattacgcc ccgccctgcc actcatcgca
     1081 gtactgttgt aattcattaa gcattctgcc gacatggaag ccatcacaaa cggcatgatg
     1141 aacctgaatc gccagcggca tcagcacctt gtcgccttgc gtataatatt tgcccatggt
     1201 gaaaacgggg gcgaagaagt tgtccatatt ggccacgttt aaatcaaaac tggtgaaact
     1261 cacccaggga ttggctgaaa cgaaaaacat attctcaata aaccctttag ggaaataggc
     1321 caggttttca ccgtaacacg ccacatcttg cgaatatatg tgtagaaact gccggaaatc
     1381 gtcgtggtat tcactccaga gcgatgaaaa cgtttcagtt tgctcatgga aaacggtgta
     1441 acaagggtga acactatccc atatcaccag ctcaccgtct ttcattgcca tacgaaattc
     1501 cggatgagca ttcatcaggc gggcaagaat gtgaataaag gccggataaa acttgtgctt
     1561 atttttcttt acggtcttta aaaaggccgt aatatccagc tgaacggtct ggttataggt
     1621 acattgagca actgactgaa atgcctcaaa atgttcttta cgatgccatt gggatatatc
     1681 aacggtggta tatccagtga tttttttctc cattttagct tccttagctc ctgaaaatct
     1741 cgataactca aaaaatacgc ccggtagtga tcttatttca ttatggtgaa agttggaacc
     1801 tcttacgtgc ccgatcaatc atgaccaaaa tcccttaacg tgagttttcg ttccactgag
     1861 cgtcagaccc cgtagaaaag atcaaaggat cttcttgaga tccttttttt ctgcgcgtaa
     1921 tctgctgctt gcaaacaaaa aaaccaccgc taccagcggt ggtttgtttg ccggatcaag
     1981 agctaccaac tctttttccg aaggtaactg gcttcagcag agcgcagata ccaaatactg
     2041 ttcttctagt gtagccgtag ttaggccacc acttcaagaa ctctgtagca ccgcctacat
     2101 acctcgctct gctaatcctg ttaccagtgg ctgctgccag tggcgataag tcgtgtctta
     2161 ccgggttgga ctcaagacga tagttaccgg ataaggcgca gcggtcgggc tgaacggggg
     2221 gttcgtgcac acagcccagc ttggagcgaa cgacctacac cgaactgaga tacctacagc
     2281 gtgagctatg agaaagcgcc acgcttcccg aagggagaaa ggcggacagg tatccggtaa
     2341 gcggcagggt cggaacagga gagcgcacga gggagcttcc agggggaaac gcctggtatc
     2401 tttatagtcc tgtcgggttt cgccacctct gacttgagcg tcgatttttg tgatgctcgt
     2461 caggggggcg gagcctatgg aaaaacgcca gcaacgcggc ctttttacgg ttcctggcct
     2521 tttgctggcc ttttgctcac atgttctttc ctgcgttatc ccctgattct gtggataacc
     2581 gtag
//
