# Supplementary material for: Biological Parts for Kluyveromyces marxianus Synthetic Biology
Source: Front Bioeng Biotechnol. 2019 May 7;7:97. doi: 10.3389/fbioe.2019.00097 (PMC6515861; doi:10.3389/fbioe.2019.00097)
Supplement: Supplementary file 2 [file Data_Sheet_1.ZIP › pKmK.I1R.gb]

LOCUS       Exported                2562 bp ds-DNA     circular SYN 24-OCT-2018
DEFINITION  synthetic circular DNA
ACCESSION   .
VERSION     .
KEYWORDS    .
SOURCE      synthetic DNA construct
  ORGANISM  synthetic DNA construct
REFERENCE   1  (bases 1 to 2562)
  AUTHORS   .
  TITLE     Direct Submission
  JOURNAL   Exported Oct 24, 2018 from SnapGene Viewer 4.2.6
            http://www.snapgene.com
FEATURES             Location/Qualifiers
     source          1..2562
                     /organism="synthetic DNA construct"
                     /mol_type="other DNA"
     misc_feature    3..8
                     /label=US BsaI site
     rep_origin      14..891
                     /label=I1R
                     /note="Right homology arm for site I1"
     misc_feature    complement(893..900)
                     /label=AscI site
     misc_feature    complement(914..919)
                     /label=DS BsaI site
     CDS             complement(923..1796)
                     /label=CamR
     rep_origin      1797..2560
                     /label=ColE1
ORIGIN
        1 tcggtctcag agttgcttaa ttagcttgta catggctttg tggtttctgc cataacaagc
       61 ttcgttaccc aaggaccaga taataatcga aggatgattg acatctctta ggacaagttg
      121 ggaagctctg tctaagtacg cgacctcgta ctctggatta tctgataagt aatgggcatt
      181 aacatcgtag agtttatttt tggtatctgg atattcagcc tccaagttcg tatgacgatt
      241 aaatggctct tgaacaccgt gagtttcaag atctgcctca tcaatgaccc agaagcctag
      301 tttatcgaag aggtcataca ccttaggatg gtttggataa tgcgagttac gaacagcatt
      361 gatgttaaac ttcttcatta gaatcaagtc tctaacaaca aaatctaatg gcacagctct
      421 accgaacctt ggatggtgat catgcctgtt gacacctcta aagagaatgt ctttgccatt
      481 aacagtaatg ttaccgtcct tcaactccac ttgtctgaaa ccaacatggt gcttaataga
      541 ttgaatcaca ctgccatcag atccaattaa atccaactgg tacttgtaca aagtaggatt
      601 ttctgcggtc caatgttctg gggccttgac gttgatcttg aaagctgttt cttcgtcctt
      661 tttggtcgaa aaggaaataa attctttagt tgaaaacgtc gtgttcccat tctcctcgtt
      721 caacaaagag cttgcatcgt aaactttaga tccatcttca ggttcgtaaa gtgtgaaatt
      781 gatgtgatca taagaagaac cctggacatc aactttcaca gaaagctctg catcctgata
      841 ctgagagtcc acaaaagttg tagtgaccct aacgtcttca atatgggcct tcggcgcgcc
      901 tcagccgacc gatgagacct agaccaataa aaaacgcccg gcggcaaccg agcgttctga
      961 acaaatccag atggagttct gaggtcatta ctggatctat caacaggagt ccaagcgagc
     1021 tcgatatcaa attacgcccc gccctgccac tcatcgcagt actgttgtaa ttcattaagc
     1081 attctgccga catggaagcc atcacaaacg gcatgatgaa cctgaatcgc cagcggcatc
     1141 agcaccttgt cgccttgcgt ataatatttg cccatggtga aaacgggggc gaagaagttg
     1201 tccatattgg ccacgtttaa atcaaaactg gtgaaactca cccagggatt ggctgaaacg
     1261 aaaaacatat tctcaataaa ccctttaggg aaataggcca ggttttcacc gtaacacgcc
     1321 acatcttgcg aatatatgtg tagaaactgc cggaaatcgt cgtggtattc actccagagc
     1381 gatgaaaacg tttcagtttg ctcatggaaa acggtgtaac aagggtgaac actatcccat
     1441 atcaccagct caccgtcttt cattgccata cgaaattccg gatgagcatt catcaggcgg
     1501 gcaagaatgt gaataaaggc cggataaaac ttgtgcttat ttttctttac ggtctttaaa
     1561 aaggccgtaa tatccagctg aacggtctgg ttataggtac attgagcaac tgactgaaat
     1621 gcctcaaaat gttctttacg atgccattgg gatatatcaa cggtggtata tccagtgatt
     1681 tttttctcca ttttagcttc cttagctcct gaaaatctcg ataactcaaa aaatacgccc
     1741 ggtagtgatc ttatttcatt atggtgaaag ttggaacctc ttacgtgccc gatcaatcat
     1801 gaccaaaatc ccttaacgtg agttttcgtt ccactgagcg tcagaccccg tagaaaagat
     1861 caaaggatct tcttgagatc ctttttttct gcgcgtaatc tgctgcttgc aaacaaaaaa
     1921 accaccgcta ccagcggtgg tttgtttgcc ggatcaagag ctaccaactc tttttccgaa
     1981 ggtaactggc ttcagcagag cgcagatacc aaatactgtt cttctagtgt agccgtagtt
     2041 aggccaccac ttcaagaact ctgtagcacc gcctacatac ctcgctctgc taatcctgtt
     2101 accagtggct gctgccagtg gcgataagtc gtgtcttacc gggttggact caagacgata
     2161 gttaccggat aaggcgcagc ggtcgggctg aacggggggt tcgtgcacac agcccagctt
     2221 ggagcgaacg acctacaccg aactgagata cctacagcgt gagctatgag aaagcgccac
     2281 gcttcccgaa gggagaaagg cggacaggta tccggtaagc ggcagggtcg gaacaggaga
     2341 gcgcacgagg gagcttccag ggggaaacgc ctggtatctt tatagtcctg tcgggtttcg
     2401 ccacctctga cttgagcgtc gatttttgtg atgctcgtca ggggggcgga gcctatggaa
     2461 aaacgccagc aacgcggcct ttttacggtt cctggccttt tgctggcctt ttgctcacat
     2521 gttctttcct gcgttatccc ctgattctgt ggataaccgt ag
//
