# Supplementary material for: Biological Parts for Kluyveromyces marxianus Synthetic Biology
Source: Front Bioeng Biotechnol. 2019 May 7;7:97. doi: 10.3389/fbioe.2019.00097 (PMC6515861; doi:10.3389/fbioe.2019.00097)
Supplement: Supplementary file 2 [file Data_Sheet_1.ZIP › pKmK.I2L.gb]

LOCUS       Exported                2705 bp ds-DNA     circular SYN 24-OCT-2018
DEFINITION  synthetic circular DNA
ACCESSION   .
VERSION     .
KEYWORDS    .
SOURCE      synthetic DNA construct
  ORGANISM  synthetic DNA construct
REFERENCE   1  (bases 1 to 2705)
  AUTHORS   .
  TITLE     Direct Submission
  JOURNAL   Exported Oct 24, 2018 from SnapGene Viewer 4.2.6
            http://www.snapgene.com
FEATURES             Location/Qualifiers
     source          1..2705
                     /organism="synthetic DNA construct"
                     /mol_type="other DNA"
     misc_feature    3..8
                     /label=US BsaI site
     misc_feature    18..25
                     /label=AscI site
     rep_origin      27..1025
                     /label=I2L
                     /note="Left homology arm for site I2"
     misc_feature    1026..1055
                     /label=ConLS' overhang
     misc_feature    complement(1057..1062)
                     /label=DS BsaI site
     CDS             complement(1066..1939)
                     /label=CamR
     rep_origin      1940..2703
                     /label=ColE1
ORIGIN
        1 tcggtctcac cctttcaggc gcgccgaccg aatattaaat aatctttttt tatttcttat
       61 gtacgcctgc tttgtatgat acaaaatcat cgtatcgtat tcggcttcat gttatccgtc
      121 gaatttagat taccttggct aaggggccaa ggtggatgat tcgtatgagt atcacaattt
      181 acaaattaca agttttgcaa agagtatgta aactgtaaaa aagaaaacat tgacaaatat
      241 acctgaaaag agtccatttt ctacatttga gaaaaaaagg aataaagtga ttctcctcat
      301 cgctcataaa aaaatactat tcatgagcaa aattgagaaa aatggcaatc acattcaata
      361 ctagttagat agccatatct aaactgctgt acgtggttta atactagcac caacatcatt
      421 tgaataatgg cgaagaaacc aatttcgaaa cattcccgtg cggcaagaag atcagaagca
      481 gccgaaccgg aggctaaggc tttagagact ttacccagag ctgaaaagac agattttgca
      541 gcaacattaa tcagaactgc taacaaaaac gaagctttgc tcgaagcgaa gatccaaaag
      601 cgtggacaaa aaaataagaa gaaaaacgcg ggaagagtga gtaagcaact tatagatgac
      661 agttctttaa caagtaggaa agctattcgt gccttaaata ttaccagtag gctcgatggt
      721 aagagggaga aagccattca tagagctaaa tatgtgcagt cagctcgtaa agctggatgg
      781 gatactacaa accaaagcat taggaaagaa ttatcgacac tacaaaacgc agcaaatacg
      841 gtcagcgatt ccgttaacaa aagcacggac aaggaagggt ctgcgaatac tgaagatgcg
      901 atgatagaag acgatcaaga tcacattgaa atttacgaca gtgctaaaag ccagaaggta
      961 caagaaaaag cagtatcaac cacttttacg gcatcaaacg tatttacgtc attagaggat
     1021 gagatgaatt cgcatctaga ctgatgagac gaacgtgaga cctagaccaa taaaaaacgc
     1081 ccggcggcaa ccgagcgttc tgaacaaatc cagatggagt tctgaggtca ttactggatc
     1141 tatcaacagg agtccaagcg agctcgatat caaattacgc cccgccctgc cactcatcgc
     1201 agtactgttg taattcatta agcattctgc cgacatggaa gccatcacaa acggcatgat
     1261 gaacctgaat cgccagcggc atcagcacct tgtcgccttg cgtataatat ttgcccatgg
     1321 tgaaaacggg ggcgaagaag ttgtccatat tggccacgtt taaatcaaaa ctggtgaaac
     1381 tcacccaggg attggctgaa acgaaaaaca tattctcaat aaacccttta gggaaatagg
     1441 ccaggttttc accgtaacac gccacatctt gcgaatatat gtgtagaaac tgccggaaat
     1501 cgtcgtggta ttcactccag agcgatgaaa acgtttcagt ttgctcatgg aaaacggtgt
     1561 aacaagggtg aacactatcc catatcacca gctcaccgtc tttcattgcc atacgaaatt
     1621 ccggatgagc attcatcagg cgggcaagaa tgtgaataaa ggccggataa aacttgtgct
     1681 tatttttctt tacggtcttt aaaaaggccg taatatccag ctgaacggtc tggttatagg
     1741 tacattgagc aactgactga aatgcctcaa aatgttcttt acgatgccat tgggatatat
     1801 caacggtggt atatccagtg atttttttct ccattttagc ttccttagct cctgaaaatc
     1861 tcgataactc aaaaaatacg cccggtagtg atcttatttc attatggtga aagttggaac
     1921 ctcttacgtg cccgatcaat catgaccaaa atcccttaac gtgagttttc gttccactga
     1981 gcgtcagacc ccgtagaaaa gatcaaagga tcttcttgag atcctttttt tctgcgcgta
     2041 atctgctgct tgcaaacaaa aaaaccaccg ctaccagcgg tggtttgttt gccggatcaa
     2101 gagctaccaa ctctttttcc gaaggtaact ggcttcagca gagcgcagat accaaatact
     2161 gttcttctag tgtagccgta gttaggccac cacttcaaga actctgtagc accgcctaca
     2221 tacctcgctc tgctaatcct gttaccagtg gctgctgcca gtggcgataa gtcgtgtctt
     2281 accgggttgg actcaagacg atagttaccg gataaggcgc agcggtcggg ctgaacgggg
     2341 ggttcgtgca cacagcccag cttggagcga acgacctaca ccgaactgag atacctacag
     2401 cgtgagctat gagaaagcgc cacgcttccc gaagggagaa aggcggacag gtatccggta
     2461 agcggcaggg tcggaacagg agagcgcacg agggagcttc cagggggaaa cgcctggtat
     2521 ctttatagtc ctgtcgggtt tcgccacctc tgacttgagc gtcgattttt gtgatgctcg
     2581 tcaggggggc ggagcctatg gaaaaacgcc agcaacgcgg cctttttacg gttcctggcc
     2641 ttttgctggc cttttgctca catgttcttt cctgcgttat cccctgattc tgtggataac
     2701 cgtag
//
