# Supplementary material for: Biological Parts for Kluyveromyces marxianus Synthetic Biology
Source: Front Bioeng Biotechnol. 2019 May 7;7:97. doi: 10.3389/fbioe.2019.00097 (PMC6515861; doi:10.3389/fbioe.2019.00097)
Supplement: Supplementary file 2 [file Data_Sheet_1.ZIP › pKmK.I2R.gb]

LOCUS       Exported                2685 bp ds-DNA     circular SYN 24-OCT-2018
DEFINITION  synthetic circular DNA
ACCESSION   .
VERSION     .
KEYWORDS    .
SOURCE      synthetic DNA construct
  ORGANISM  synthetic DNA construct
REFERENCE   1  (bases 1 to 2685)
  AUTHORS   .
  TITLE     Direct Submission
  JOURNAL   Exported Oct 24, 2018 from SnapGene Viewer 4.2.6
            http://www.snapgene.com
FEATURES             Location/Qualifiers
     source          1..2685
                     /organism="synthetic DNA construct"
                     /mol_type="other DNA"
     misc_feature    3..8
                     /label=US BsaI site
     rep_origin      14..1015
                     /label=I2R
                     /note="Right homology arm for site I2"
     misc_feature    complement(1016..1023)
                     /label=AscI site
     misc_feature    complement(1037..1042)
                     /label=DS BsaI site
     CDS             complement(1046..1919)
                     /label=CamR
     rep_origin      1920..2683
                     /label=ColE1
ORIGIN
        1 tcggtctcag agttgaagca tagaagaaat gtttaaccaa aaactatcct ttttatttat
       61 tttgaatttt ctctctcata tttttgtaaa acgatacttt aaccacactc aagcttttgc
      121 ttgctactca aatacctgaa atctttatag acaattttcc ttcttattcg taataataaa
      181 actatattgt tctcttcctg tttttttttt taaaaaaaaa aactgtcaaa atctccccca
      241 cagaaaaata aaaacaagtt atacttttgg gagtaaacca tgaacttaaa acaacagttc
      301 atattcttaa gtagtgccac tatagttaac cagagacaat ttaactccta aatcttcata
      361 ctgaagattg acataaacta aataatgact acactgttac ttttgagtca gttgggtctt
      421 ttggcattcg ccaatgctat taaccctatg gtaaagggcg aatatagaat tgaacatcct
      481 aagataggag acttgtcaga aattgaatct gctatctctc ccaaatcttt ctatgaatca
      541 tttcaatatg gttccgaagc ggagttccgt aagaattggg tttcttctga tctaacaatg
      601 gaacatgtag acgaaacatc ttcgaaggcg ttccctggca catggaagtt gcagtcacca
      661 tttttggtcc caggattcag tgatgatcta tctttagttt tgggtagcga acaaactaga
      721 gctgctattg cccataggtt aaaatacgat ctatcgatca aggataatga gaaactagtg
      781 gtgcaatatg aagttaaact tcaaaaaatg cttgaatgtg gcggtgcata tatcaaattg
      841 ttgaaaacct ccgcaactga tctttctcag tacgaccact cgtcagatga ctatgctgtc
      901 atctttggcc cagacttttg ccaaggttat gtggacgaaa ttcatttggt tttgaagcgc
      961 gagaatcctt tttctggaaa atctgaagac aaattcttat taaatgcccc aaaacggcgc
     1021 gcctcagccg accgatgaga cctagaccaa taaaaaacgc ccggcggcaa ccgagcgttc
     1081 tgaacaaatc cagatggagt tctgaggtca ttactggatc tatcaacagg agtccaagcg
     1141 agctcgatat caaattacgc cccgccctgc cactcatcgc agtactgttg taattcatta
     1201 agcattctgc cgacatggaa gccatcacaa acggcatgat gaacctgaat cgccagcggc
     1261 atcagcacct tgtcgccttg cgtataatat ttgcccatgg tgaaaacggg ggcgaagaag
     1321 ttgtccatat tggccacgtt taaatcaaaa ctggtgaaac tcacccaggg attggctgaa
     1381 acgaaaaaca tattctcaat aaacccttta gggaaatagg ccaggttttc accgtaacac
     1441 gccacatctt gcgaatatat gtgtagaaac tgccggaaat cgtcgtggta ttcactccag
     1501 agcgatgaaa acgtttcagt ttgctcatgg aaaacggtgt aacaagggtg aacactatcc
     1561 catatcacca gctcaccgtc tttcattgcc atacgaaatt ccggatgagc attcatcagg
     1621 cgggcaagaa tgtgaataaa ggccggataa aacttgtgct tatttttctt tacggtcttt
     1681 aaaaaggccg taatatccag ctgaacggtc tggttatagg tacattgagc aactgactga
     1741 aatgcctcaa aatgttcttt acgatgccat tgggatatat caacggtggt atatccagtg
     1801 atttttttct ccattttagc ttccttagct cctgaaaatc tcgataactc aaaaaatacg
     1861 cccggtagtg atcttatttc attatggtga aagttggaac ctcttacgtg cccgatcaat
     1921 catgaccaaa atcccttaac gtgagttttc gttccactga gcgtcagacc ccgtagaaaa
     1981 gatcaaagga tcttcttgag atcctttttt tctgcgcgta atctgctgct tgcaaacaaa
     2041 aaaaccaccg ctaccagcgg tggtttgttt gccggatcaa gagctaccaa ctctttttcc
     2101 gaaggtaact ggcttcagca gagcgcagat accaaatact gttcttctag tgtagccgta
     2161 gttaggccac cacttcaaga actctgtagc accgcctaca tacctcgctc tgctaatcct
     2221 gttaccagtg gctgctgcca gtggcgataa gtcgtgtctt accgggttgg actcaagacg
     2281 atagttaccg gataaggcgc agcggtcggg ctgaacgggg ggttcgtgca cacagcccag
     2341 cttggagcga acgacctaca ccgaactgag atacctacag cgtgagctat gagaaagcgc
     2401 cacgcttccc gaagggagaa aggcggacag gtatccggta agcggcaggg tcggaacagg
     2461 agagcgcacg agggagcttc cagggggaaa cgcctggtat ctttatagtc ctgtcgggtt
     2521 tcgccacctc tgacttgagc gtcgattttt gtgatgctcg tcaggggggc ggagcctatg
     2581 gaaaaacgcc agcaacgcgg cctttttacg gttcctggcc ttttgctggc cttttgctca
     2641 catgttcttt cctgcgttat cccctgattc tgtggataac cgtag
//
