# Supplementary material for: Biological Parts for Kluyveromyces marxianus Synthetic Biology
Source: Front Bioeng Biotechnol. 2019 May 7;7:97. doi: 10.3389/fbioe.2019.00097 (PMC6515861; doi:10.3389/fbioe.2019.00097)
Supplement: Supplementary file 2 [file Data_Sheet_1.ZIP › pKmK.I3L.gb]

LOCUS       Exported                2554 bp ds-DNA     circular SYN 24-OCT-2018
DEFINITION  synthetic circular DNA
ACCESSION   .
VERSION     .
KEYWORDS    .
SOURCE      synthetic DNA construct
  ORGANISM  synthetic DNA construct
REFERENCE   1  (bases 1 to 2554)
  AUTHORS   .
  TITLE     Direct Submission
  JOURNAL   Exported Oct 24, 2018 from SnapGene Viewer 4.2.6
            http://www.snapgene.com
FEATURES             Location/Qualifiers
     source          1..2554
                     /organism="synthetic DNA construct"
                     /mol_type="other DNA"
     misc_feature    3..8
                     /label=US BsaI site
     misc_feature    18..25
                     /label=AscI site
     rep_origin      27..874
                     /label=I3L
                     /note="Left homology arm for site I3"
     misc_feature    875..904
                     /label=ConLS' overhang
     misc_feature    complement(906..911)
                     /label=DS BsaI site
     CDS             complement(915..1788)
                     /label=CamR
     rep_origin      1789..2552
                     /label=ColE1
ORIGIN
        1 tcggtctcac cctttcaggc gcgccgtcat accgtttatg attgcattta cgttactgac
       61 cggagttttg tccgtatttg tgaagccgtt ggagataatt gaggcaccaa ggttcgaacc
      121 agactatgct atattctacc caggaattaa ttgccagtca tgccatgctg ttaaagtacc
      181 ccgttcgaaa cactgttcac tgtgtcggcg atgcattcca ttgcaagatc atcactgcat
      241 ttggatcaac aattgtgttg gctacggtaa ctatgaatac ttctatccct tcctactagc
      301 gaactgtacc attttatcgt atgcatccat cagactattt tcaatgttga gagttctgcg
      361 agttgtgagc aaacatttcc tgtctctctt tttgttaaca acagcgtttg cattacttgc
      421 cataatattt acatactacc agttaaagct cgttcaagaa ggaatgacca acaacgagca
      481 agataaatgg tacctcgtac atgaacatat gagggatgga aaccttttca aggataacaa
      541 tggctcactg tactacagaa ccagttctgg tgtggaagga attgatgaca cattttactc
      601 taccaacttg tacgatcaca gaaagtacaa actcaacaat ccttcgagaa tacacagcgc
      661 ggaagaactc acaaatattt atgatagagg agacttctgg aagaaccttg tagagaggat
      721 aagtgtcctt tgaaaatctg actttaagaa ttctcgtagc tccatgtaca taataaatat
      781 agactaataa gattcgcata acaaactggc ttcaaatcat aatggcaaag aatcacaaaa
      841 ttcgagattt caatctagct aatattccta accggaattc gcatctagac tgatgagacg
      901 aacgtgagac ctagaccaat aaaaaacgcc cggcggcaac cgagcgttct gaacaaatcc
      961 agatggagtt ctgaggtcat tactggatct atcaacagga gtccaagcga gctcgatatc
     1021 aaattacgcc ccgccctgcc actcatcgca gtactgttgt aattcattaa gcattctgcc
     1081 gacatggaag ccatcacaaa cggcatgatg aacctgaatc gccagcggca tcagcacctt
     1141 gtcgccttgc gtataatatt tgcccatggt gaaaacgggg gcgaagaagt tgtccatatt
     1201 ggccacgttt aaatcaaaac tggtgaaact cacccaggga ttggctgaaa cgaaaaacat
     1261 attctcaata aaccctttag ggaaataggc caggttttca ccgtaacacg ccacatcttg
     1321 cgaatatatg tgtagaaact gccggaaatc gtcgtggtat tcactccaga gcgatgaaaa
     1381 cgtttcagtt tgctcatgga aaacggtgta acaagggtga acactatccc atatcaccag
     1441 ctcaccgtct ttcattgcca tacgaaattc cggatgagca ttcatcaggc gggcaagaat
     1501 gtgaataaag gccggataaa acttgtgctt atttttcttt acggtcttta aaaaggccgt
     1561 aatatccagc tgaacggtct ggttataggt acattgagca actgactgaa atgcctcaaa
     1621 atgttcttta cgatgccatt gggatatatc aacggtggta tatccagtga tttttttctc
     1681 cattttagct tccttagctc ctgaaaatct cgataactca aaaaatacgc ccggtagtga
     1741 tcttatttca ttatggtgaa agttggaacc tcttacgtgc ccgatcaatc atgaccaaaa
     1801 tcccttaacg tgagttttcg ttccactgag cgtcagaccc cgtagaaaag atcaaaggat
     1861 cttcttgaga tccttttttt ctgcgcgtaa tctgctgctt gcaaacaaaa aaaccaccgc
     1921 taccagcggt ggtttgtttg ccggatcaag agctaccaac tctttttccg aaggtaactg
     1981 gcttcagcag agcgcagata ccaaatactg ttcttctagt gtagccgtag ttaggccacc
     2041 acttcaagaa ctctgtagca ccgcctacat acctcgctct gctaatcctg ttaccagtgg
     2101 ctgctgccag tggcgataag tcgtgtctta ccgggttgga ctcaagacga tagttaccgg
     2161 ataaggcgca gcggtcgggc tgaacggggg gttcgtgcac acagcccagc ttggagcgaa
     2221 cgacctacac cgaactgaga tacctacagc gtgagctatg agaaagcgcc acgcttcccg
     2281 aagggagaaa ggcggacagg tatccggtaa gcggcagggt cggaacagga gagcgcacga
     2341 gggagcttcc agggggaaac gcctggtatc tttatagtcc tgtcgggttt cgccacctct
     2401 gacttgagcg tcgatttttg tgatgctcgt caggggggcg gagcctatgg aaaaacgcca
     2461 gcaacgcggc ctttttacgg ttcctggcct tttgctggcc ttttgctcac atgttctttc
     2521 ctgcgttatc ccctgattct gtggataacc gtag
//
