# Supplementary material for: Biological Parts for Kluyveromyces marxianus Synthetic Biology
Source: Front Bioeng Biotechnol. 2019 May 7;7:97. doi: 10.3389/fbioe.2019.00097 (PMC6515861; doi:10.3389/fbioe.2019.00097)
Supplement: Supplementary file 2 [file Data_Sheet_1.ZIP › pKmK.I3R.gb]

LOCUS       Exported                2532 bp ds-DNA     circular SYN 24-OCT-2018
DEFINITION  synthetic circular DNA
ACCESSION   .
VERSION     .
KEYWORDS    .
SOURCE      synthetic DNA construct
  ORGANISM  synthetic DNA construct
REFERENCE   1  (bases 1 to 2532)
  AUTHORS   .
  TITLE     Direct Submission
  JOURNAL   Exported Oct 24, 2018 from SnapGene Viewer 4.2.6
            http://www.snapgene.com
FEATURES             Location/Qualifiers
     source          1..2532
                     /organism="synthetic DNA construct"
                     /mol_type="other DNA"
     misc_feature    3..8
                     /label=US BsaI site
     rep_origin      14..861
                     /label=I3R
                     /note="Right homology arm for site I3"
     misc_feature    complement(863..870)
                     /label=AscI site
     misc_feature    complement(884..889)
                     /label=DS BsaI site
     CDS             complement(893..1766)
                     /label=CamR
     rep_origin      1767..2530
                     /label=ColE1
ORIGIN
        1 tcggtctcag agtgttcatt ggaacagcga attcaaggtt gttcaatatt ccgattgtta
       61 gtagattcag ttctaccttc gctcagtttt cttaatgact caaaggatat tagaattgaa
      121 aaatttcaaa aaagctttaa gcatagaacc acgcacttat taaatacaat ggagaaatga
      181 tttggtgggc aattaccggt ttcaattgac tccgaacagg ttcaaataca ccacatttaa
      241 cagactacta agaaagagtc aaaaagattt ggctgaacat taagggaggc taggtttttt
      301 agtgactttt tgcgagagaa acgctttttt agcagattaa gcaataagtt taaacatgtc
      361 cgttgaattg tccaaagtat ccatcttggg tcaggacacc attcatgtcg gataccagat
      421 tcaggaacac attgtgaaga ctactctgga acaatgcaaa tcgtcgacat atgttatcat
      481 caacgatact aatgtctacc aggtgcctta ctaccatgac ttggttgagc tatttgagaa
      541 gtctctaccc gagacttccc gtttgctcac atatgttgtg aagccaggcg aggctaacaa
      601 gacccgtgaa actaaggcac agattgaaga ctttatgttg aatgaagggt gcactcgtga
      661 taccgtcgtt attgcaattg gtggtggtgt gatcggtgat atgattgggt ttgttgctgc
      721 gacattcatg agaggtgttc gtttcattca aattcctaca tcgctattgg caatggttga
      781 ctcgtctatt ggtggtaaga ctgccgttga caccccaatc ggtaaaaact tcattggtgc
      841 cttctggcaa ccacaatttg tcggcgcgcc tcagccgacc gatgagacct agaccaataa
      901 aaaacgcccg gcggcaaccg agcgttctga acaaatccag atggagttct gaggtcatta
      961 ctggatctat caacaggagt ccaagcgagc tcgatatcaa attacgcccc gccctgccac
     1021 tcatcgcagt actgttgtaa ttcattaagc attctgccga catggaagcc atcacaaacg
     1081 gcatgatgaa cctgaatcgc cagcggcatc agcaccttgt cgccttgcgt ataatatttg
     1141 cccatggtga aaacgggggc gaagaagttg tccatattgg ccacgtttaa atcaaaactg
     1201 gtgaaactca cccagggatt ggctgaaacg aaaaacatat tctcaataaa ccctttaggg
     1261 aaataggcca ggttttcacc gtaacacgcc acatcttgcg aatatatgtg tagaaactgc
     1321 cggaaatcgt cgtggtattc actccagagc gatgaaaacg tttcagtttg ctcatggaaa
     1381 acggtgtaac aagggtgaac actatcccat atcaccagct caccgtcttt cattgccata
     1441 cgaaattccg gatgagcatt catcaggcgg gcaagaatgt gaataaaggc cggataaaac
     1501 ttgtgcttat ttttctttac ggtctttaaa aaggccgtaa tatccagctg aacggtctgg
     1561 ttataggtac attgagcaac tgactgaaat gcctcaaaat gttctttacg atgccattgg
     1621 gatatatcaa cggtggtata tccagtgatt tttttctcca ttttagcttc cttagctcct
     1681 gaaaatctcg ataactcaaa aaatacgccc ggtagtgatc ttatttcatt atggtgaaag
     1741 ttggaacctc ttacgtgccc gatcaatcat gaccaaaatc ccttaacgtg agttttcgtt
     1801 ccactgagcg tcagaccccg tagaaaagat caaaggatct tcttgagatc ctttttttct
     1861 gcgcgtaatc tgctgcttgc aaacaaaaaa accaccgcta ccagcggtgg tttgtttgcc
     1921 ggatcaagag ctaccaactc tttttccgaa ggtaactggc ttcagcagag cgcagatacc
     1981 aaatactgtt cttctagtgt agccgtagtt aggccaccac ttcaagaact ctgtagcacc
     2041 gcctacatac ctcgctctgc taatcctgtt accagtggct gctgccagtg gcgataagtc
     2101 gtgtcttacc gggttggact caagacgata gttaccggat aaggcgcagc ggtcgggctg
     2161 aacggggggt tcgtgcacac agcccagctt ggagcgaacg acctacaccg aactgagata
     2221 cctacagcgt gagctatgag aaagcgccac gcttcccgaa gggagaaagg cggacaggta
     2281 tccggtaagc ggcagggtcg gaacaggaga gcgcacgagg gagcttccag ggggaaacgc
     2341 ctggtatctt tatagtcctg tcgggtttcg ccacctctga cttgagcgtc gatttttgtg
     2401 atgctcgtca ggggggcgga gcctatggaa aaacgccagc aacgcggcct ttttacggtt
     2461 cctggccttt tgctggcctt ttgctcacat gttctttcct gcgttatccc ctgattctgt
     2521 ggataaccgt ag
//
