# Supplementary material for: Biological Parts for Kluyveromyces marxianus Synthetic Biology
Source: Front Bioeng Biotechnol. 2019 May 7;7:97. doi: 10.3389/fbioe.2019.00097 (PMC6515861; doi:10.3389/fbioe.2019.00097)
Supplement: Supplementary file 2 [file Data_Sheet_1.ZIP › pKmK.I4L.gb]

LOCUS       Exported                2556 bp ds-DNA     circular SYN 24-OCT-2018
DEFINITION  synthetic circular DNA
ACCESSION   .
VERSION     .
KEYWORDS    .
SOURCE      synthetic DNA construct
  ORGANISM  synthetic DNA construct
REFERENCE   1  (bases 1 to 2556)
  AUTHORS   .
  TITLE     Direct Submission
  JOURNAL   Exported Oct 24, 2018 from SnapGene Viewer 4.2.6
            http://www.snapgene.com
FEATURES             Location/Qualifiers
     source          1..2556
                     /organism="synthetic DNA construct"
                     /mol_type="other DNA"
     misc_feature    3..8
                     /label=US BsaI site
     misc_feature    18..25
                     /label=AscI site
     rep_origin      27..876
                     /label=I4L
                     /note="Left homology arm for site I4"
     misc_feature    877..906
                     /label=ConLS' overhang
     misc_feature    complement(908..913)
                     /label=DS BsaI site
     CDS             complement(917..1790)
                     /label=CamR
     rep_origin      1791..2554
                     /label=ColE1
ORIGIN
        1 tcggtctcac cctttcaggc gcgccgggtg ttgcattagt atcgccgtgg atgaagatga
       61 aggtggaata gacgttaccc atagataccc gaatgagtat ctgattgagg atttttgact
      121 tacttacttc ttcgagatac actactctgc cgaaatttcg gactggaatg cgtcaaagtg
      181 aatccacttt gcaggaaaac gcaggaaaaa cggattcgaa aacgcaacaa aaaaaaaaaa
      241 attatacata ataaaatttg aatcaaagca acaagttcac gaatccatta aagcagtcag
      301 aatccaggaa aaaaaagaaa cagagccaga aaaaaggcag caacgaatca caaccacagc
      361 gtattgcgtc agtggaaatt aattaccttg gtatttccaa tgctgtgtac aaccaaaatt
      421 tccacatagt tagttgattc gcatttccct ggtaaccgcc ctcggcaacc tccctcggaa
      481 acttccctcc agagtaactt cccccagagt tatagagata tagagttata gtagagatat
      541 agagctatag atagattgat tcttgttgta gcatttattc cgttaaactt ctgcggctaa
      601 ttttgcctag cttggccttt tttttttgtt tttcgagctt tcaaagacaa atggacattc
      661 ttacataata tattatcata tacaccgaga tcggtgggtc agagcctgta gggatggaca
      721 ttttccttct agactcgcct tccagacctt tttttggttt gtttctctct ccgtggaact
      781 cgctttcttt ttcgccggtg atctcgaaac gtaatcgata tgtattccat tccattcgct
      841 attttttttg ttccataaac catgttctta tgaacagaat tcgcatctag actgatgaga
      901 cgaacgtgag acctagacca ataaaaaacg cccggcggca accgagcgtt ctgaacaaat
      961 ccagatggag ttctgaggtc attactggat ctatcaacag gagtccaagc gagctcgata
     1021 tcaaattacg ccccgccctg ccactcatcg cagtactgtt gtaattcatt aagcattctg
     1081 ccgacatgga agccatcaca aacggcatga tgaacctgaa tcgccagcgg catcagcacc
     1141 ttgtcgcctt gcgtataata tttgcccatg gtgaaaacgg gggcgaagaa gttgtccata
     1201 ttggccacgt ttaaatcaaa actggtgaaa ctcacccagg gattggctga aacgaaaaac
     1261 atattctcaa taaacccttt agggaaatag gccaggtttt caccgtaaca cgccacatct
     1321 tgcgaatata tgtgtagaaa ctgccggaaa tcgtcgtggt attcactcca gagcgatgaa
     1381 aacgtttcag tttgctcatg gaaaacggtg taacaagggt gaacactatc ccatatcacc
     1441 agctcaccgt ctttcattgc catacgaaat tccggatgag cattcatcag gcgggcaaga
     1501 atgtgaataa aggccggata aaacttgtgc ttatttttct ttacggtctt taaaaaggcc
     1561 gtaatatcca gctgaacggt ctggttatag gtacattgag caactgactg aaatgcctca
     1621 aaatgttctt tacgatgcca ttgggatata tcaacggtgg tatatccagt gatttttttc
     1681 tccattttag cttccttagc tcctgaaaat ctcgataact caaaaaatac gcccggtagt
     1741 gatcttattt cattatggtg aaagttggaa cctcttacgt gcccgatcaa tcatgaccaa
     1801 aatcccttaa cgtgagtttt cgttccactg agcgtcagac cccgtagaaa agatcaaagg
     1861 atcttcttga gatccttttt ttctgcgcgt aatctgctgc ttgcaaacaa aaaaaccacc
     1921 gctaccagcg gtggtttgtt tgccggatca agagctacca actctttttc cgaaggtaac
     1981 tggcttcagc agagcgcaga taccaaatac tgttcttcta gtgtagccgt agttaggcca
     2041 ccacttcaag aactctgtag caccgcctac atacctcgct ctgctaatcc tgttaccagt
     2101 ggctgctgcc agtggcgata agtcgtgtct taccgggttg gactcaagac gatagttacc
     2161 ggataaggcg cagcggtcgg gctgaacggg gggttcgtgc acacagccca gcttggagcg
     2221 aacgacctac accgaactga gatacctaca gcgtgagcta tgagaaagcg ccacgcttcc
     2281 cgaagggaga aaggcggaca ggtatccggt aagcggcagg gtcggaacag gagagcgcac
     2341 gagggagctt ccagggggaa acgcctggta tctttatagt cctgtcgggt ttcgccacct
     2401 ctgacttgag cgtcgatttt tgtgatgctc gtcagggggg cggagcctat ggaaaaacgc
     2461 cagcaacgcg gcctttttac ggttcctggc cttttgctgg ccttttgctc acatgttctt
     2521 tcctgcgtta tcccctgatt ctgtggataa ccgtag
//
