# Supplementary material for: Biological Parts for Kluyveromyces marxianus Synthetic Biology
Source: Front Bioeng Biotechnol. 2019 May 7;7:97. doi: 10.3389/fbioe.2019.00097 (PMC6515861; doi:10.3389/fbioe.2019.00097)
Supplement: Supplementary file 2 [file Data_Sheet_1.ZIP › pKmK.I4R.gb]

LOCUS       Exported                2534 bp ds-DNA     circular SYN 24-OCT-2018
DEFINITION  synthetic circular DNA
ACCESSION   .
VERSION     .
KEYWORDS    .
SOURCE      synthetic DNA construct
  ORGANISM  synthetic DNA construct
REFERENCE   1  (bases 1 to 2534)
  AUTHORS   .
  TITLE     Direct Submission
  JOURNAL   Exported Oct 24, 2018 from SnapGene Viewer 4.2.6
            http://www.snapgene.com
FEATURES             Location/Qualifiers
     source          1..2534
                     /organism="synthetic DNA construct"
                     /mol_type="other DNA"
     misc_feature    3..8
                     /label=US BsaI site
     rep_origin      14..863
                     /label=I4R
                     /note="Right homology arm for site I4"
     misc_feature    complement(865..872)
                     /label=AscI site
     misc_feature    complement(886..891)
                     /label=DS BsaI site
     CDS             complement(895..1768)
                     /label=CamR
     rep_origin      1769..2532
                     /label=ColE1
ORIGIN
        1 tcggtctcag agtttcacaa tggagggagt gaaatctaaa agtggaaaaa aaaaggggag
       61 gcgaaaaaca aaaaaaaaaa aaagaacgaa ccgaactatg tccacaggag cagaagcaga
      121 agctgcggca gcagcttctg cggctttgaa agaggaaacg cgtagatgaa agaatgatcc
      181 aagcccggct ttccctctgt gcgcggattg ttattttttt agacttattt ctatgtttgt
      241 tttggaccta atataactta gtcatgaatc ctggttgact cgcgcgcatc tttttccact
      301 ctgcgatgat tcacagtgca gcgtgcagct cagctccagc agcagtacca gcggcagctc
      361 caacagtgga gccttccttt cacgaacgga atagaaacag gaaggaaaaa aatagaccaa
      421 caagaggacc catccgcgac ttctaatttt tggcgcatga accgcgctgt tctacccgcc
      481 cgtccgtcct catccctccc ccccaggaaa acaggaaatt gggaaaccta ggtgcgtgca
      541 ttttcgtttt gggcgatgat tgacaatgag acttagtccg cttggttggg tttcgtttca
      601 aaaacaaggt ttggaagaag atcttgggag agaaagaccg agagatcttg accagggcga
      661 agacgaccag tagcttttgg tatagccggg ataagcttca ggcaccctag ggttgtataa
      721 gagttgtatg caaggatgtg cgcaagggtt tctgaagcag gatggaaatg tggtgtgttt
      781 ttttgtagag caattgcctt aaagtcgggg attacgccga gacagcagct tgacggttcc
      841 gtggtaatat gtgtccggca acacggcgcg cctcagccga ccgatgagac ctagaccaat
      901 aaaaaacgcc cggcggcaac cgagcgttct gaacaaatcc agatggagtt ctgaggtcat
      961 tactggatct atcaacagga gtccaagcga gctcgatatc aaattacgcc ccgccctgcc
     1021 actcatcgca gtactgttgt aattcattaa gcattctgcc gacatggaag ccatcacaaa
     1081 cggcatgatg aacctgaatc gccagcggca tcagcacctt gtcgccttgc gtataatatt
     1141 tgcccatggt gaaaacgggg gcgaagaagt tgtccatatt ggccacgttt aaatcaaaac
     1201 tggtgaaact cacccaggga ttggctgaaa cgaaaaacat attctcaata aaccctttag
     1261 ggaaataggc caggttttca ccgtaacacg ccacatcttg cgaatatatg tgtagaaact
     1321 gccggaaatc gtcgtggtat tcactccaga gcgatgaaaa cgtttcagtt tgctcatgga
     1381 aaacggtgta acaagggtga acactatccc atatcaccag ctcaccgtct ttcattgcca
     1441 tacgaaattc cggatgagca ttcatcaggc gggcaagaat gtgaataaag gccggataaa
     1501 acttgtgctt atttttcttt acggtcttta aaaaggccgt aatatccagc tgaacggtct
     1561 ggttataggt acattgagca actgactgaa atgcctcaaa atgttcttta cgatgccatt
     1621 gggatatatc aacggtggta tatccagtga tttttttctc cattttagct tccttagctc
     1681 ctgaaaatct cgataactca aaaaatacgc ccggtagtga tcttatttca ttatggtgaa
     1741 agttggaacc tcttacgtgc ccgatcaatc atgaccaaaa tcccttaacg tgagttttcg
     1801 ttccactgag cgtcagaccc cgtagaaaag atcaaaggat cttcttgaga tccttttttt
     1861 ctgcgcgtaa tctgctgctt gcaaacaaaa aaaccaccgc taccagcggt ggtttgtttg
     1921 ccggatcaag agctaccaac tctttttccg aaggtaactg gcttcagcag agcgcagata
     1981 ccaaatactg ttcttctagt gtagccgtag ttaggccacc acttcaagaa ctctgtagca
     2041 ccgcctacat acctcgctct gctaatcctg ttaccagtgg ctgctgccag tggcgataag
     2101 tcgtgtctta ccgggttgga ctcaagacga tagttaccgg ataaggcgca gcggtcgggc
     2161 tgaacggggg gttcgtgcac acagcccagc ttggagcgaa cgacctacac cgaactgaga
     2221 tacctacagc gtgagctatg agaaagcgcc acgcttcccg aagggagaaa ggcggacagg
     2281 tatccggtaa gcggcagggt cggaacagga gagcgcacga gggagcttcc agggggaaac
     2341 gcctggtatc tttatagtcc tgtcgggttt cgccacctct gacttgagcg tcgatttttg
     2401 tgatgctcgt caggggggcg gagcctatgg aaaaacgcca gcaacgcggc ctttttacgg
     2461 ttcctggcct tttgctggcc ttttgctcac atgttctttc ctgcgttatc ccctgattct
     2521 gtggataacc gtag
//
