# Supplementary material for: Biological Parts for Kluyveromyces marxianus Synthetic Biology
Source: Front Bioeng Biotechnol. 2019 May 7;7:97. doi: 10.3389/fbioe.2019.00097 (PMC6515861; doi:10.3389/fbioe.2019.00097)
Supplement: Supplementary file 2 [file Data_Sheet_1.ZIP › pKmK.P1.gb]

LOCUS       Exported                2407 bp ds-DNA     circular SYN 21-OCT-2018
DEFINITION  synthetic circular DNA
ACCESSION   .
VERSION     .
KEYWORDS    .
SOURCE      synthetic DNA construct
  ORGANISM  synthetic DNA construct
REFERENCE   1  (bases 1 to 2407)
  AUTHORS   .
  TITLE     Direct Submission
  JOURNAL   Exported Oct 21, 2018 from SnapGene Viewer 4.2.6
            http://www.snapgene.com
FEATURES             Location/Qualifiers
     source          1..2407
                     /organism="synthetic DNA construct"
                     /mol_type="other DNA"
     misc_feature    3..8
                     /label=US BsaI site
     promoter        14..753
                     /label=KmPGK1pr
                     /note="Promoter for KmPGK1 (A03010) from CBS6556"
     misc_feature    complement(759..764)
                     /label=DS BsaI site
                     /note="Promot"
     gene            complement(768..1638)
                     /label=CamR
     rep_origin      1642..2405
                     /label=ColE1
ORIGIN
        1 tcggtctcaa acggccagtc acgtgtgaaa cacgtgacta tacttaccct cacattaccc
       61 tcactctttc acattaccct ccccaccata tcttcccccc ccagcttcct gtcttccact
      121 atccctgcaa ccaccaccac cacacaacaa acagccccaa acaaccccca acagcccgga
      181 aaaatccacg cctcctcccg aacacacgaa gcccgccccg gcttccactc caacactgcc
      241 aacactggaa ccccgcacca cgtaaccacc cactttagtg gctgcccgcc cctcctgcgc
      301 ttcccttgcg cttcccttgg gaccacactc cggtggcatg gccctcgctt gctacatgct
      361 accttttttt tgcccttttc tggccttttc tggcttttct ggcctcacca cagtgtagtg
      421 gtgtaccaca gtgtaatggt gtaacattgt cgaatggtat tgtagcctgt tgtagcctgt
      481 tgtagcctgt tgtagcctgg tgtaatgtct ggcatagtct ggtgtctggt gtctggtgtc
      541 ttttggaaac tgaacagtgg aaagtggaag tgaaaaattg tataaatata ggtgtcccat
      601 tcgtggtttg gtggatgtgt ccttgacatt gcaggtttct ctctgtttca ttgtgttaag
      661 acttgttaag acttgataag tatttcccta gtaatacccc accaaccatc ggttgataca
      721 ttttaataca cactacctat ataaagatac aaatatgtga gacctagacc aataaaaaac
      781 gcccggcggc aaccgagcgt tctgaacaaa tccagatgga gttctgaggt cattactgga
      841 tctatcaaca ggagtccaag cgagctcgat atcaaattac gccccgccct gccactcatc
      901 gcagtactgt tgtaattcat taagcattct gccgacatgg aagccatcac aaacggcatg
      961 atgaacctga atcgccagcg gcatcagcac cttgtcgcct tgcgtataat atttgcccat
     1021 ggtgaaaacg ggggcgaaga agttgtccat attggccacg tttaaatcaa aactggtgaa
     1081 actcacccag ggattggctg aaacgaaaaa catattctca ataaaccctt tagggaaata
     1141 ggccaggttt tcaccgtaac acgccacatc ttgcgaatat atgtgtagaa actgccggaa
     1201 atcgtcgtgg tattcactcc agagcgatga aaacgtttca gtttgctcat ggaaaacggt
     1261 gtaacaaggg tgaacactat cccatatcac cagctcaccg tctttcattg ccatacgaaa
     1321 ttccggatga gcattcatca ggcgggcaag aatgtgaata aaggccggat aaaacttgtg
     1381 cttatttttc tttacggtct ttaaaaaggc cgtaatatcc agctgaacgg tctggttata
     1441 ggtacattga gcaactgact gaaatgcctc aaaatgttct ttacgatgcc attgggatat
     1501 atcaacggtg gtatatccag tgattttttt ctccatttta gcttccttag ctcctgaaaa
     1561 tctcgataac tcaaaaaata cgcccggtag tgatcttatt tcattatggt gaaagttgga
     1621 acctcttacg tgcccgatca atcatgacca aaatccctta acgtgagttt tcgttccact
     1681 gagcgtcaga ccccgtagaa aagatcaaag gatcttcttg agatcctttt tttctgcgcg
     1741 taatctgctg cttgcaaaca aaaaaaccac cgctaccagc ggtggtttgt ttgccggatc
     1801 aagagctacc aactcttttt ccgaaggtaa ctggcttcag cagagcgcag ataccaaata
     1861 ctgttcttct agtgtagccg tagttaggcc accacttcaa gaactctgta gcaccgccta
     1921 catacctcgc tctgctaatc ctgttaccag tggctgctgc cagtggcgat aagtcgtgtc
     1981 ttaccgggtt ggactcaaga cgatagttac cggataaggc gcagcggtcg ggctgaacgg
     2041 ggggttcgtg cacacagccc agcttggagc gaacgaccta caccgaactg agatacctac
     2101 agcgtgagct atgagaaagc gccacgcttc ccgaagggag aaaggcggac aggtatccgg
     2161 taagcggcag ggtcggaaca ggagagcgca cgagggagct tccaggggga aacgcctggt
     2221 atctttatag tcctgtcggg tttcgccacc tctgacttga gcgtcgattt ttgtgatgct
     2281 cgtcaggggg gcggagccta tggaaaaacg ccagcaacgc ggccttttta cggttcctgg
     2341 ccttttgctg gccttttgct cacatgttct ttcctgcgtt atcccctgat tctgtggata
     2401 accgtag
//
