# Supplementary material for: Biological Parts for Kluyveromyces marxianus Synthetic Biology
Source: Front Bioeng Biotechnol. 2019 May 7;7:97. doi: 10.3389/fbioe.2019.00097 (PMC6515861; doi:10.3389/fbioe.2019.00097)
Supplement: Supplementary file 2 [file Data_Sheet_1.ZIP › pKmK.P10.gb]

LOCUS       Exported                2641 bp ds-DNA     circular SYN 21-OCT-2018
DEFINITION  synthetic circular DNA
ACCESSION   .
VERSION     .
KEYWORDS    .
SOURCE      synthetic DNA construct
  ORGANISM  synthetic DNA construct
REFERENCE   1  (bases 1 to 2641)
  AUTHORS   .
  TITLE     Direct Submission
  JOURNAL   Exported Oct 21, 2018 from SnapGene Viewer 4.2.6
            http://www.snapgene.com
FEATURES             Location/Qualifiers
     source          1..2641
                     /organism="synthetic DNA construct"
                     /mol_type="other DNA"
     misc_feature    3..8
                     /label=US BsaI site
     promoter        14..987
                     /label=KmGDH2pr
                     /note="Promoter from KmGDH2 (B07490)"
     misc_feature    complement(993..998)
                     /label=DS BsaI site
     gene            complement(1002..1872)
                     /label=CamR
     rep_origin      1876..2639
                     /direction=RIGHT
                     /label=ColE1
ORIGIN
        1 tcggtctcaa acgttttgaa cgcgaggctt tttccacttt gacacatttt ttcttagtga
       61 aaactgaaga aagaagtagt agggttgaga gtagagtaga agtggaatgt caataatgac
      121 tttagcaggc tctaaagcaa aaagaaaaca gacaaaccaa aattaaaatg ccttcaaaat
      181 cactcaatat gtaaacaaac acccaattaa ttacatacgc attactgtcg ctacgatact
      241 ccactattgc gcttctccga acctcaatgt tattgtttgt cccacacagt catgatcaag
      301 ttctaagtac tgatcattaa ctaaacaaaa tcactaacaa cacacactag aaagtcctta
      361 catagaaatt cccgaagaat gtcaaagcgc ttctatttac ttactcaact gttcacttcc
      421 gacaaggatg gaaggggaga aacaatagtg aaaaaacata tataaaggct gtgtaacatg
      481 tgctcggaaa gaaaacatgt tgggattaat tattactctt gttctataat taggaatttg
      541 ctgtccataa acggtatagt aactgaaaga cttctcacta tttaattggt caatatccaa
      601 ttggtttaaa gacagacaga ccacaaatac gaaaatttaa tttaaccgcc ttgctagcaa
      661 ctctaatcct gttcggagta tagtgaaata agcaacgacg aaaaaacaca cacacgcgct
      721 tacacaacat tagtgaaaac gaagtaacat ttattactta attactatag ttgaaaaaag
      781 aaccgaaaat agcaggcacg accaacaaaa gctactttct aacagacaag gacatattaa
      841 tcaatttcga atatttagta tttcctctaa cacaataaac actccccctt ccttattggc
      901 ccctcatttt caaagagtaa gacaaaaatc aagaggaaaa ttaacgcccc agagtacaat
      961 atcataatat caaaaaaaaa attctactat gtgagaccta gaccaataaa aaacgcccgg
     1021 cggcaaccga gcgttctgaa caaatccaga tggagttctg aggtcattac tggatctatc
     1081 aacaggagtc caagcgagct cgatatcaaa ttacgccccg ccctgccact catcgcagta
     1141 ctgttgtaat tcattaagca ttctgccgac atggaagcca tcacaaacgg catgatgaac
     1201 ctgaatcgcc agcggcatca gcaccttgtc gccttgcgta taatatttgc ccatggtgaa
     1261 aacgggggcg aagaagttgt ccatattggc cacgtttaaa tcaaaactgg tgaaactcac
     1321 ccagggattg gctgaaacga aaaacatatt ctcaataaac cctttaggga aataggccag
     1381 gttttcaccg taacacgcca catcttgcga atatatgtgt agaaactgcc ggaaatcgtc
     1441 gtggtattca ctccagagcg atgaaaacgt ttcagtttgc tcatggaaaa cggtgtaaca
     1501 agggtgaaca ctatcccata tcaccagctc accgtctttc attgccatac gaaattccgg
     1561 atgagcattc atcaggcggg caagaatgtg aataaaggcc ggataaaact tgtgcttatt
     1621 tttctttacg gtctttaaaa aggccgtaat atccagctga acggtctggt tataggtaca
     1681 ttgagcaact gactgaaatg cctcaaaatg ttctttacga tgccattggg atatatcaac
     1741 ggtggtatat ccagtgattt ttttctccat tttagcttcc ttagctcctg aaaatctcga
     1801 taactcaaaa aatacgcccg gtagtgatct tatttcatta tggtgaaagt tggaacctct
     1861 tacgtgcccg atcaatcatg accaaaatcc cttaacgtga gttttcgttc cactgagcgt
     1921 cagaccccgt agaaaagatc aaaggatctt cttgagatcc tttttttctg cgcgtaatct
     1981 gctgcttgca aacaaaaaaa ccaccgctac cagcggtggt ttgtttgccg gatcaagagc
     2041 taccaactct ttttccgaag gtaactggct tcagcagagc gcagatacca aatactgttc
     2101 ttctagtgta gccgtagtta ggccaccact tcaagaactc tgtagcaccg cctacatacc
     2161 tcgctctgct aatcctgtta ccagtggctg ctgccagtgg cgataagtcg tgtcttaccg
     2221 ggttggactc aagacgatag ttaccggata aggcgcagcg gtcgggctga acggggggtt
     2281 cgtgcacaca gcccagcttg gagcgaacga cctacaccga actgagatac ctacagcgtg
     2341 agctatgaga aagcgccacg cttcccgaag ggagaaaggc ggacaggtat ccggtaagcg
     2401 gcagggtcgg aacaggagag cgcacgaggg agcttccagg gggaaacgcc tggtatcttt
     2461 atagtcctgt cgggtttcgc cacctctgac ttgagcgtcg atttttgtga tgctcgtcag
     2521 gggggcggag cctatggaaa aacgccagca acgcggcctt tttacggttc ctggcctttt
     2581 gctggccttt tgctcacatg ttctttcctg cgttatcccc tgattctgtg gataaccgta
     2641 g
//
