# Supplementary material for: Biological Parts for Kluyveromyces marxianus Synthetic Biology
Source: Front Bioeng Biotechnol. 2019 May 7;7:97. doi: 10.3389/fbioe.2019.00097 (PMC6515861; doi:10.3389/fbioe.2019.00097)
Supplement: Supplementary file 2 [file Data_Sheet_1.ZIP › pKmK.P12.gb]

LOCUS       Exported                2634 bp ds-DNA     circular SYN 21-OCT-2018
DEFINITION  synthetic circular DNA
ACCESSION   .
VERSION     .
KEYWORDS    .
SOURCE      synthetic DNA construct
  ORGANISM  synthetic DNA construct
REFERENCE   1  (bases 1 to 2634)
  AUTHORS   .
  TITLE     Direct Submission
  JOURNAL   Exported Oct 21, 2018 from SnapGene Viewer 4.2.6
            http://www.snapgene.com
FEATURES             Location/Qualifiers
     source          1..2634
                     /organism="synthetic DNA construct"
                     /mol_type="other DNA"
     misc_feature    3..8
                     /label=US BsaI site
     promoter        14..980
                     /label=KmTSA1pr
                     /note="Promoter for KmTSA1 (peroxiredoxin)"
     misc_feature    complement(986..991)
                     /label=DS BsaI site
     gene            complement(995..1865)
                     /label=CamR
     rep_origin      1869..2632
                     /direction=RIGHT
                     /label=ColE1
ORIGIN
        1 tcggtctcaa acgctagcct ggaccgggat ttccctcact acgcagcagc tagctcgctc
       61 gcttagcgcc tggagttcca gaatcttccg aaatcctgac taaaagacaa gaaaacaaag
      121 tacgggtaac actaatctat ttcgcagccc ttcgctcttc tgtttgcagc taattaatta
      181 attagccaat ttttcattgg gaaaaaatcc tgattgtgca gatgttgaaa atatatataa
      241 agggaggcaa catattttga accaacatta aggatttcca ttgccactgt agtaaaacta
      301 gttggattga ttagtttaga ctttgcaatt gctttctaaa atactcaatt accacaccag
      361 taatcccata actaacatca attaaaaatg gttgcccaag tccaaaagcc agccccagag
      421 ttcaagaaga ccgctgtcat tgacggtgtt ttcgacgaag tttccctaga aaaatacaag
      481 ggtaagtacg ttgtcttggc cttcattcca ttggccttca ccttcgtgtg cccaactgaa
      541 atcattgcct tctctgaagc tgccaagaag ttcgaagaaa ttggtgctca agttttgttc
      601 gcttccactg actccgaata ctccttgttg gcatggacca acgttgctag aaaggacggt
      661 ggtctaggtc cagtcaacat tccattgatt gctgacacca accactcctt gtccagagac
      721 tacggtgtct tgatcgaaga agaaggtatt gccttgagag gtttgttctt gatcgatcca
      781 aagggtattg tgagacacat caccatcaac gacttgccag tcggtagaaa cgttgaagaa
      841 gctttgagat tggtcgaagg tttccaatgg accgacaaga acggtaccgt cttgccatgt
      901 aactggactc caggttccgc taccatcaag ccagacgtcg aagcttctaa ggaatacttc
      961 gctgccgcta acaaggaata tatgtgagac ctagaccaat aaaaaacgcc cggcggcaac
     1021 cgagcgttct gaacaaatcc agatggagtt ctgaggtcat tactggatct atcaacagga
     1081 gtccaagcga gctcgatatc aaattacgcc ccgccctgcc actcatcgca gtactgttgt
     1141 aattcattaa gcattctgcc gacatggaag ccatcacaaa cggcatgatg aacctgaatc
     1201 gccagcggca tcagcacctt gtcgccttgc gtataatatt tgcccatggt gaaaacgggg
     1261 gcgaagaagt tgtccatatt ggccacgttt aaatcaaaac tggtgaaact cacccaggga
     1321 ttggctgaaa cgaaaaacat attctcaata aaccctttag ggaaataggc caggttttca
     1381 ccgtaacacg ccacatcttg cgaatatatg tgtagaaact gccggaaatc gtcgtggtat
     1441 tcactccaga gcgatgaaaa cgtttcagtt tgctcatgga aaacggtgta acaagggtga
     1501 acactatccc atatcaccag ctcaccgtct ttcattgcca tacgaaattc cggatgagca
     1561 ttcatcaggc gggcaagaat gtgaataaag gccggataaa acttgtgctt atttttcttt
     1621 acggtcttta aaaaggccgt aatatccagc tgaacggtct ggttataggt acattgagca
     1681 actgactgaa atgcctcaaa atgttcttta cgatgccatt gggatatatc aacggtggta
     1741 tatccagtga tttttttctc cattttagct tccttagctc ctgaaaatct cgataactca
     1801 aaaaatacgc ccggtagtga tcttatttca ttatggtgaa agttggaacc tcttacgtgc
     1861 ccgatcaatc atgaccaaaa tcccttaacg tgagttttcg ttccactgag cgtcagaccc
     1921 cgtagaaaag atcaaaggat cttcttgaga tccttttttt ctgcgcgtaa tctgctgctt
     1981 gcaaacaaaa aaaccaccgc taccagcggt ggtttgtttg ccggatcaag agctaccaac
     2041 tctttttccg aaggtaactg gcttcagcag agcgcagata ccaaatactg ttcttctagt
     2101 gtagccgtag ttaggccacc acttcaagaa ctctgtagca ccgcctacat acctcgctct
     2161 gctaatcctg ttaccagtgg ctgctgccag tggcgataag tcgtgtctta ccgggttgga
     2221 ctcaagacga tagttaccgg ataaggcgca gcggtcgggc tgaacggggg gttcgtgcac
     2281 acagcccagc ttggagcgaa cgacctacac cgaactgaga tacctacagc gtgagctatg
     2341 agaaagcgcc acgcttcccg aagggagaaa ggcggacagg tatccggtaa gcggcagggt
     2401 cggaacagga gagcgcacga gggagcttcc agggggaaac gcctggtatc tttatagtcc
     2461 tgtcgggttt cgccacctct gacttgagcg tcgatttttg tgatgctcgt caggggggcg
     2521 gagcctatgg aaaaacgcca gcaacgcggc ctttttacgg ttcctggcct tttgctggcc
     2581 ttttgctcac atgttctttc ctgcgttatc ccctgattct gtggataacc gtag
//
