# Supplementary material for: Biological Parts for Kluyveromyces marxianus Synthetic Biology
Source: Front Bioeng Biotechnol. 2019 May 7;7:97. doi: 10.3389/fbioe.2019.00097 (PMC6515861; doi:10.3389/fbioe.2019.00097)
Supplement: Supplementary file 2 [file Data_Sheet_1.ZIP › pKmK.P13.gb]

LOCUS       Exported                2566 bp ds-DNA     circular SYN 21-OCT-2018
DEFINITION  synthetic circular DNA
ACCESSION   .
VERSION     .
KEYWORDS    .
SOURCE      synthetic DNA construct
  ORGANISM  synthetic DNA construct
REFERENCE   1  (bases 1 to 2566)
  AUTHORS   .
  TITLE     Direct Submission
  JOURNAL   Exported Oct 21, 2018 from SnapGene Viewer 4.2.6
            http://www.snapgene.com
FEATURES             Location/Qualifiers
     source          1..2566
                     /organism="synthetic DNA construct"
                     /mol_type="other DNA"
     misc_feature    3..8
                     /label=US BsaI site
     promoter        14..912
                     /label=KmHSP104pr
                     /note="Promoter from KmHSP104 (D01210)"
     misc_feature    complement(918..923)
                     /label=DS BsaI site
     gene            complement(927..1797)
                     /label=CamR
     rep_origin      1801..2564
                     /direction=RIGHT
                     /label=ColE1
ORIGIN
        1 tcggtctcaa acgtagatta ataaaatata tcttgcgttt caatactcta gtctaacaaa
       61 agcgtacgta agtctttctt tacgtttgtt ctttgttctt tgttttccat ttttccataa
      121 ttaaaactga cgcccgacgt gcggccggcc ggcgcgtcca cagttgacac aaaactactc
      181 gcacgtgacc gcacgtgacc gcacgtgacc acattcatcc attcttctcc agaacattct
      241 agaaggaccg ggtaacgtcc acttccttcg aaacccggaa gaaagaaaca aagaaaaaaa
      301 aaaaaacctt tgcggacgtt aatatggagc atcatcgaaa taaagggaaa cgaagttgca
      361 ttaggcaaat agtctccagt ttcgttaaaa catcgcaacc ttttggaagt ggtaaggttt
      421 agcgcatgtt ctttgaaaaa ggcgcggttc tagtaggtgc tagtatcgtc tagaagtggg
      481 ctgtccaata gggagtgtcc ctaattttgc agtttgtagc cttacgatat gtggggcatt
      541 cgtagggttg gtctacacat gttgtgtgtg tgtgtatgta gtttagctgt gtagtttggt
      601 cgtaaggtga ctaaagaagt aactagcgag cggattgttg tagtttaggg tagtgtgaat
      661 tgcttcaagg gaaaatgggt ttgttctagg gaagaaaaga aatatgcaga acaaagtgaa
      721 ggaaacgaag tgaaaaggtt aggttccgga aggaagtata taaaaagggt atccagtgca
      781 agggaacgag aatagtttta gttcttggct aaggtatcta ggaggaattg ttgttattgt
      841 tgttgttgtt tattaattag tcacttccta gctcagacta gtaaagaaga tacaaaccat
      901 atagtgaaca aatatgtgag acctagacca ataaaaaacg cccggcggca accgagcgtt
      961 ctgaacaaat ccagatggag ttctgaggtc attactggat ctatcaacag gagtccaagc
     1021 gagctcgata tcaaattacg ccccgccctg ccactcatcg cagtactgtt gtaattcatt
     1081 aagcattctg ccgacatgga agccatcaca aacggcatga tgaacctgaa tcgccagcgg
     1141 catcagcacc ttgtcgcctt gcgtataata tttgcccatg gtgaaaacgg gggcgaagaa
     1201 gttgtccata ttggccacgt ttaaatcaaa actggtgaaa ctcacccagg gattggctga
     1261 aacgaaaaac atattctcaa taaacccttt agggaaatag gccaggtttt caccgtaaca
     1321 cgccacatct tgcgaatata tgtgtagaaa ctgccggaaa tcgtcgtggt attcactcca
     1381 gagcgatgaa aacgtttcag tttgctcatg gaaaacggtg taacaagggt gaacactatc
     1441 ccatatcacc agctcaccgt ctttcattgc catacgaaat tccggatgag cattcatcag
     1501 gcgggcaaga atgtgaataa aggccggata aaacttgtgc ttatttttct ttacggtctt
     1561 taaaaaggcc gtaatatcca gctgaacggt ctggttatag gtacattgag caactgactg
     1621 aaatgcctca aaatgttctt tacgatgcca ttgggatata tcaacggtgg tatatccagt
     1681 gatttttttc tccattttag cttccttagc tcctgaaaat ctcgataact caaaaaatac
     1741 gcccggtagt gatcttattt cattatggtg aaagttggaa cctcttacgt gcccgatcaa
     1801 tcatgaccaa aatcccttaa cgtgagtttt cgttccactg agcgtcagac cccgtagaaa
     1861 agatcaaagg atcttcttga gatccttttt ttctgcgcgt aatctgctgc ttgcaaacaa
     1921 aaaaaccacc gctaccagcg gtggtttgtt tgccggatca agagctacca actctttttc
     1981 cgaaggtaac tggcttcagc agagcgcaga taccaaatac tgttcttcta gtgtagccgt
     2041 agttaggcca ccacttcaag aactctgtag caccgcctac atacctcgct ctgctaatcc
     2101 tgttaccagt ggctgctgcc agtggcgata agtcgtgtct taccgggttg gactcaagac
     2161 gatagttacc ggataaggcg cagcggtcgg gctgaacggg gggttcgtgc acacagccca
     2221 gcttggagcg aacgacctac accgaactga gatacctaca gcgtgagcta tgagaaagcg
     2281 ccacgcttcc cgaagggaga aaggcggaca ggtatccggt aagcggcagg gtcggaacag
     2341 gagagcgcac gagggagctt ccagggggaa acgcctggta tctttatagt cctgtcgggt
     2401 ttcgccacct ctgacttgag cgtcgatttt tgtgatgctc gtcagggggg cggagcctat
     2461 ggaaaaacgc cagcaacgcg gcctttttac ggttcctggc cttttgctgg ccttttgctc
     2521 acatgttctt tcctgcgtta tcccctgatt ctgtggataa ccgtag
//
