# Supplementary material for: Biological Parts for Kluyveromyces marxianus Synthetic Biology
Source: Front Bioeng Biotechnol. 2019 May 7;7:97. doi: 10.3389/fbioe.2019.00097 (PMC6515861; doi:10.3389/fbioe.2019.00097)
Supplement: Supplementary file 2 [file Data_Sheet_1.ZIP › pKmK.P14.gb]

LOCUS       Exported                2441 bp ds-DNA     circular SYN 21-OCT-2018
DEFINITION  synthetic circular DNA
ACCESSION   .
VERSION     .
KEYWORDS    .
SOURCE      synthetic DNA construct
  ORGANISM  synthetic DNA construct
REFERENCE   1  (bases 1 to 2441)
  AUTHORS   .
  TITLE     Direct Submission
  JOURNAL   Exported Oct 21, 2018 from SnapGene Viewer 4.2.6
            http://www.snapgene.com
FEATURES             Location/Qualifiers
     source          1..2441
                     /organism="synthetic DNA construct"
                     /mol_type="other DNA"
     misc_feature    3..8
                     /label=US BsaI site
     promoter        14..787
                     /label=KmSSA2pr
                     /note="Promoter for KmSSA2 (B04700)"
     misc_feature    complement(793..798)
                     /label=DS BsaI site
     gene            complement(802..1672)
                     /label=CamR
     rep_origin      1676..2439
                     /direction=RIGHT
                     /label=ColE1
ORIGIN
        1 tcggtctcaa acgactatct acacattttg taaccaccct ctgctctgct cattcttcta
       61 cttcttaaaa atacgatcaa tctatatcaa aagcatgtat tttaccaaac gcagtaatta
      121 tagcgaccat ttaacacata tagtaactaa tggcgctaat gacataattt gtccgaaaga
      181 attcgccttg ttggcatttg tcctttctag gcattaatag cgcttccttt tctggccctt
      241 accatattct aagtgtcagt caagattgcc atatacttgc tgtataattc aatttcgtca
      301 ttcttgtcgt ttcgtcatat ctgctaatcc attcgttcag ccaactgctt acaattactc
      361 agatgctcgt aagaaaaact caattgcgtt tttttgccgc tagaagtgta tctgttcaga
      421 tctatagaat tttctagaag taaacgcccc tacaaaaatt ttcgctcgaa acagaacgtt
      481 gaaaagaggg aaaaaaaaaa tctatagatg gacgagcgag aatcatatat aaagcggcga
      541 gttcggtggc aactcgaacg taaagagcta aaagttttac atgtatagga aatattgggc
      601 caattgtatt caattgtagg tttttttata ggtattttag cttttagagt aagaaagtcg
      661 acgcgctagc tagtttagga tcgttagtca gaagttgtat acatacaata ccttcagaaa
      721 gaacacctgt cactctctgg cattacgaaa gaaaacttca aaaaagtcaa ttaataaatt
      781 aagcaaatat gtgagaccta gaccaataaa aaacgcccgg cggcaaccga gcgttctgaa
      841 caaatccaga tggagttctg aggtcattac tggatctatc aacaggagtc caagcgagct
      901 cgatatcaaa ttacgccccg ccctgccact catcgcagta ctgttgtaat tcattaagca
      961 ttctgccgac atggaagcca tcacaaacgg catgatgaac ctgaatcgcc agcggcatca
     1021 gcaccttgtc gccttgcgta taatatttgc ccatggtgaa aacgggggcg aagaagttgt
     1081 ccatattggc cacgtttaaa tcaaaactgg tgaaactcac ccagggattg gctgaaacga
     1141 aaaacatatt ctcaataaac cctttaggga aataggccag gttttcaccg taacacgcca
     1201 catcttgcga atatatgtgt agaaactgcc ggaaatcgtc gtggtattca ctccagagcg
     1261 atgaaaacgt ttcagtttgc tcatggaaaa cggtgtaaca agggtgaaca ctatcccata
     1321 tcaccagctc accgtctttc attgccatac gaaattccgg atgagcattc atcaggcggg
     1381 caagaatgtg aataaaggcc ggataaaact tgtgcttatt tttctttacg gtctttaaaa
     1441 aggccgtaat atccagctga acggtctggt tataggtaca ttgagcaact gactgaaatg
     1501 cctcaaaatg ttctttacga tgccattggg atatatcaac ggtggtatat ccagtgattt
     1561 ttttctccat tttagcttcc ttagctcctg aaaatctcga taactcaaaa aatacgcccg
     1621 gtagtgatct tatttcatta tggtgaaagt tggaacctct tacgtgcccg atcaatcatg
     1681 accaaaatcc cttaacgtga gttttcgttc cactgagcgt cagaccccgt agaaaagatc
     1741 aaaggatctt cttgagatcc tttttttctg cgcgtaatct gctgcttgca aacaaaaaaa
     1801 ccaccgctac cagcggtggt ttgtttgccg gatcaagagc taccaactct ttttccgaag
     1861 gtaactggct tcagcagagc gcagatacca aatactgttc ttctagtgta gccgtagtta
     1921 ggccaccact tcaagaactc tgtagcaccg cctacatacc tcgctctgct aatcctgtta
     1981 ccagtggctg ctgccagtgg cgataagtcg tgtcttaccg ggttggactc aagacgatag
     2041 ttaccggata aggcgcagcg gtcgggctga acggggggtt cgtgcacaca gcccagcttg
     2101 gagcgaacga cctacaccga actgagatac ctacagcgtg agctatgaga aagcgccacg
     2161 cttcccgaag ggagaaaggc ggacaggtat ccggtaagcg gcagggtcgg aacaggagag
     2221 cgcacgaggg agcttccagg gggaaacgcc tggtatcttt atagtcctgt cgggtttcgc
     2281 cacctctgac ttgagcgtcg atttttgtga tgctcgtcag gggggcggag cctatggaaa
     2341 aacgccagca acgcggcctt tttacggttc ctggcctttt gctggccttt tgctcacatg
     2401 ttctttcctg cgttatcccc tgattctgtg gataaccgta g
//
