# Supplementary material for: Biological Parts for Kluyveromyces marxianus Synthetic Biology
Source: Front Bioeng Biotechnol. 2019 May 7;7:97. doi: 10.3389/fbioe.2019.00097 (PMC6515861; doi:10.3389/fbioe.2019.00097)
Supplement: Supplementary file 2 [file Data_Sheet_1.ZIP › pKmK.P15.gb]

LOCUS       Exported                2201 bp ds-DNA     circular SYN 21-OCT-2018
DEFINITION  synthetic circular DNA
ACCESSION   .
VERSION     .
KEYWORDS    .
SOURCE      synthetic DNA construct
  ORGANISM  synthetic DNA construct
REFERENCE   1  (bases 1 to 2201)
  AUTHORS   .
  TITLE     Direct Submission
  JOURNAL   Exported Oct 21, 2018 from SnapGene Viewer 4.2.6
            http://www.snapgene.com
FEATURES             Location/Qualifiers
     source          1..2201
                     /organism="synthetic DNA construct"
                     /mol_type="other DNA"
     misc_feature    3..8
                     /label=US BsaI site
     promoter        14..547
                     /label=KmTDH3pr
                     /note="Promoter for KmTDH3 (KMAR_80062) from NBRC1777"
     misc_feature    complement(553..558)
                     /label=DS BsaI site
     gene            complement(562..1432)
                     /label=CamR
     rep_origin      1436..2199
                     /label=ColE1
ORIGIN
        1 tcggtctcaa acggaaactt gggccatgac aaaggccatg gaaaatggta gtaccatggt
       61 agtaccatgg tactactagt ggtggtggca ttagtggtac cagaaccacc tgttgattga
      121 tgctgggact cctgtatttt ggttagggcc tgtctgttgg ggcctgtcaa acaaccaaca
      181 acactcttcc atattctgtt ctatccagct agctagctag ctagctgtct ttctctctcg
      241 tatgacatgg cctaaggcca tgtcatgtca cacatacaca ctgtttccca ctgcttccca
      301 ctgtttccac tggtttaccg tttcagtaaa tatccaacat gcgatcatgc caatattctg
      361 ccaatattct gccaaatgtt ctttctgcca ttctgccata tataaagacc acatttgata
      421 tccaatttcc caattccaaa tgtattagaa tagaatagtc tatattatac tctatacaat
      481 tttatagtcc ctcccaaacc aagtctttta gatttaacaa cagtacacac acacttttac
      541 acatcactat gtgagaccta gaccaataaa aaacgcccgg cggcaaccga gcgttctgaa
      601 caaatccaga tggagttctg aggtcattac tggatctatc aacaggagtc caagcgagct
      661 cgatatcaaa ttacgccccg ccctgccact catcgcagta ctgttgtaat tcattaagca
      721 ttctgccgac atggaagcca tcacaaacgg catgatgaac ctgaatcgcc agcggcatca
      781 gcaccttgtc gccttgcgta taatatttgc ccatggtgaa aacgggggcg aagaagttgt
      841 ccatattggc cacgtttaaa tcaaaactgg tgaaactcac ccagggattg gctgaaacga
      901 aaaacatatt ctcaataaac cctttaggga aataggccag gttttcaccg taacacgcca
      961 catcttgcga atatatgtgt agaaactgcc ggaaatcgtc gtggtattca ctccagagcg
     1021 atgaaaacgt ttcagtttgc tcatggaaaa cggtgtaaca agggtgaaca ctatcccata
     1081 tcaccagctc accgtctttc attgccatac gaaattccgg atgagcattc atcaggcggg
     1141 caagaatgtg aataaaggcc ggataaaact tgtgcttatt tttctttacg gtctttaaaa
     1201 aggccgtaat atccagctga acggtctggt tataggtaca ttgagcaact gactgaaatg
     1261 cctcaaaatg ttctttacga tgccattggg atatatcaac ggtggtatat ccagtgattt
     1321 ttttctccat tttagcttcc ttagctcctg aaaatctcga taactcaaaa aatacgcccg
     1381 gtagtgatct tatttcatta tggtgaaagt tggaacctct tacgtgcccg atcaatcatg
     1441 accaaaatcc cttaacgtga gttttcgttc cactgagcgt cagaccccgt agaaaagatc
     1501 aaaggatctt cttgagatcc tttttttctg cgcgtaatct gctgcttgca aacaaaaaaa
     1561 ccaccgctac cagcggtggt ttgtttgccg gatcaagagc taccaactct ttttccgaag
     1621 gtaactggct tcagcagagc gcagatacca aatactgttc ttctagtgta gccgtagtta
     1681 ggccaccact tcaagaactc tgtagcaccg cctacatacc tcgctctgct aatcctgtta
     1741 ccagtggctg ctgccagtgg cgataagtcg tgtcttaccg ggttggactc aagacgatag
     1801 ttaccggata aggcgcagcg gtcgggctga acggggggtt cgtgcacaca gcccagcttg
     1861 gagcgaacga cctacaccga actgagatac ctacagcgtg agctatgaga aagcgccacg
     1921 cttcccgaag ggagaaaggc ggacaggtat ccggtaagcg gcagggtcgg aacaggagag
     1981 cgcacgaggg agcttccagg gggaaacgcc tggtatcttt atagtcctgt cgggtttcgc
     2041 cacctctgac ttgagcgtcg atttttgtga tgctcgtcag gggggcggag cctatggaaa
     2101 aacgccagca acgcggcctt tttacggttc ctggcctttt gctggccttt tgctcacatg
     2161 ttctttcctg cgttatcccc tgattctgtg gataaccgta g
//
