# Supplementary material for: Biological Parts for Kluyveromyces marxianus Synthetic Biology
Source: Front Bioeng Biotechnol. 2019 May 7;7:97. doi: 10.3389/fbioe.2019.00097 (PMC6515861; doi:10.3389/fbioe.2019.00097)
Supplement: Supplementary file 2 [file Data_Sheet_1.ZIP › pKmK.P16.gb]

LOCUS       Exported                2622 bp ds-DNA     circular SYN 21-OCT-2018
DEFINITION  synthetic circular DNA
ACCESSION   .
VERSION     .
KEYWORDS    .
SOURCE      synthetic DNA construct
  ORGANISM  synthetic DNA construct
REFERENCE   1  (bases 1 to 2622)
  AUTHORS   .
  TITLE     Direct Submission
  JOURNAL   Exported Oct 21, 2018 from SnapGene Viewer 4.2.6
            http://www.snapgene.com
FEATURES             Location/Qualifiers
     source          1..2622
                     /organism="synthetic DNA construct"
                     /mol_type="other DNA"
     misc_feature    3..8
                     /label=US BsaI site
     promoter        14..968
                     /label=KmFBA1pr
                     /note="Promoter from KmFBA1 (D04110)"
     misc_feature    complement(974..979)
                     /label=DS BsaI site
     gene            complement(983..1853)
                     /label=CamR
     rep_origin      1857..2620
                     /direction=RIGHT
                     /label=ColE1
ORIGIN
        1 tcggtctcaa acgcgttcca gtgcgtgagg ggcgtggagc gacaaacaca ctcccacata
       61 catctttccc ggaggcagaa acaaaataag aacaacaaca acacaccaac acgccaacca
      121 tagtaaccca cacgcttaaa caaccagtat cagaccggta cccaacttct acggccggcg
      181 gcggctggca gcggcctcga gcatcctcta ttccctcacc tcttctctcg ctgttgtaca
      241 acttacagga attcccctct ctcctcgaac tggaagccgt gtttcacgtg agtggtggta
      301 cgatacccgg tgggaaccct gtgttgtgat atttcgcctt ctggtttttg tttttgtctc
      361 tcccctctgg cttccaatac cggaaaattt ggaaattttg gaaaaacagg aaatcacaaa
      421 aaaacaggag aacctggaaa acgtaacgaa accaaatagt ggaacccaac tgaatccgcc
      481 gtagaccaga tcaacccaca tgattaaacg tcgccctcga cttccagtgg tacttccagt
      541 accaattcca gtaccacttt gaacaactct ccataacact tccaattcca cttacagtgt
      601 atgtgtgtgt atgtgtgtgc gtgtgtggac aggtttcttg cgcttcttgt acttctggtg
      661 atgatagatg gtggattctc ggtacaggaa ttggctcagg cttttttttt ttcacatcga
      721 tttcagtttg ggctttccct atgcattcat tatattgtga ttgcattgag ctttggaaat
      781 ttttcatact cttcgaaatc atatataata agttacaatg tgagttattc tctccttcct
      841 ggttgttggt gtaagcatca tttaactagt cccttttttt taaagttatt taatatatat
      901 ttttattttg tcccaaacac caagaagtaa tctttacttt tagcacacaa ataaccaata
      961 aattctaata tgtgagacct agaccaataa aaaacgcccg gcggcaaccg agcgttctga
     1021 acaaatccag atggagttct gaggtcatta ctggatctat caacaggagt ccaagcgagc
     1081 tcgatatcaa attacgcccc gccctgccac tcatcgcagt actgttgtaa ttcattaagc
     1141 attctgccga catggaagcc atcacaaacg gcatgatgaa cctgaatcgc cagcggcatc
     1201 agcaccttgt cgccttgcgt ataatatttg cccatggtga aaacgggggc gaagaagttg
     1261 tccatattgg ccacgtttaa atcaaaactg gtgaaactca cccagggatt ggctgaaacg
     1321 aaaaacatat tctcaataaa ccctttaggg aaataggcca ggttttcacc gtaacacgcc
     1381 acatcttgcg aatatatgtg tagaaactgc cggaaatcgt cgtggtattc actccagagc
     1441 gatgaaaacg tttcagtttg ctcatggaaa acggtgtaac aagggtgaac actatcccat
     1501 atcaccagct caccgtcttt cattgccata cgaaattccg gatgagcatt catcaggcgg
     1561 gcaagaatgt gaataaaggc cggataaaac ttgtgcttat ttttctttac ggtctttaaa
     1621 aaggccgtaa tatccagctg aacggtctgg ttataggtac attgagcaac tgactgaaat
     1681 gcctcaaaat gttctttacg atgccattgg gatatatcaa cggtggtata tccagtgatt
     1741 tttttctcca ttttagcttc cttagctcct gaaaatctcg ataactcaaa aaatacgccc
     1801 ggtagtgatc ttatttcatt atggtgaaag ttggaacctc ttacgtgccc gatcaatcat
     1861 gaccaaaatc ccttaacgtg agttttcgtt ccactgagcg tcagaccccg tagaaaagat
     1921 caaaggatct tcttgagatc ctttttttct gcgcgtaatc tgctgcttgc aaacaaaaaa
     1981 accaccgcta ccagcggtgg tttgtttgcc ggatcaagag ctaccaactc tttttccgaa
     2041 ggtaactggc ttcagcagag cgcagatacc aaatactgtt cttctagtgt agccgtagtt
     2101 aggccaccac ttcaagaact ctgtagcacc gcctacatac ctcgctctgc taatcctgtt
     2161 accagtggct gctgccagtg gcgataagtc gtgtcttacc gggttggact caagacgata
     2221 gttaccggat aaggcgcagc ggtcgggctg aacggggggt tcgtgcacac agcccagctt
     2281 ggagcgaacg acctacaccg aactgagata cctacagcgt gagctatgag aaagcgccac
     2341 gcttcccgaa gggagaaagg cggacaggta tccggtaagc ggcagggtcg gaacaggaga
     2401 gcgcacgagg gagcttccag ggggaaacgc ctggtatctt tatagtcctg tcgggtttcg
     2461 ccacctctga cttgagcgtc gatttttgtg atgctcgtca ggggggcgga gcctatggaa
     2521 aaacgccagc aacgcggcct ttttacggtt cctggccttt tgctggcctt ttgctcacat
     2581 gttctttcct gcgttatccc ctgattctgt ggataaccgt ag
//
