# Supplementary material for: Biological Parts for Kluyveromyces marxianus Synthetic Biology
Source: Front Bioeng Biotechnol. 2019 May 7;7:97. doi: 10.3389/fbioe.2019.00097 (PMC6515861; doi:10.3389/fbioe.2019.00097)
Supplement: Supplementary file 2 [file Data_Sheet_1.ZIP › pKmK.P17.gb]

LOCUS       Exported                2297 bp ds-DNA     circular SYN 21-OCT-2018
DEFINITION  synthetic circular DNA
ACCESSION   .
VERSION     .
KEYWORDS    .
SOURCE      synthetic DNA construct
  ORGANISM  synthetic DNA construct
REFERENCE   1  (bases 1 to 2297)
  AUTHORS   .
  TITLE     Direct Submission
  JOURNAL   Exported Oct 21, 2018 from SnapGene Viewer 4.2.6
            http://www.snapgene.com
FEATURES             Location/Qualifiers
     source          1..2297
                     /organism="synthetic DNA construct"
                     /mol_type="other DNA"
     misc_feature    3..8
                     /label=US BsaI site
     promoter        14..643
                     /label=KmXYL1pr
                     /note="Promoter from KmXYL1 (A01570)"
     misc_feature    complement(649..654)
                     /label=DS BsaI site
     gene            complement(658..1528)
                     /label=CamR
     rep_origin      1532..2295
                     /direction=RIGHT
                     /label=ColE1
ORIGIN
        1 tcggtctcaa acggtttcca gtgtgtgatt cccccagtgg aagcgcgtcg aaagaggagt
       61 cgtgctacgg ccggagcact atcttccggc cgccgcccca cccaccatcc tcgacactct
      121 ctgcatatgg gcagtgtgat ctgtgtttac ctatattacc tgtggtaagt agcacacaca
      181 tacatacaca ccagatttct ttggagaacg agcacattgt ttcgtctggt gttgtgattt
      241 gcttgggttt tctttcgcct gttgattgcc ctgtgttttt gactttgtct ccaagggcgt
      301 gcgcacccac ctggacttaa gggacaatct ggcagaggca gaggcagagg cccaggcatt
      361 gctctgggcc tgggcctggg cctggaacta tgcctgggcg cagcccaggc attggttggt
      421 ttaggccctt cccacccact cccatatcaa acccatatca accgcaattg ctctcgtgaa
      481 ggtttgtatt ttgcaatttt ctgtataaat agggctggca tggaattgtt acagcaatct
      541 ggtcagtcag tccccttact acttgctagt agatgtaata ctggttgtaa atagttctga
      601 cagtagtgtc aattatctcc accaaaacac agtatagaaa cactatgtga gacctagacc
      661 aataaaaaac gcccggcggc aaccgagcgt tctgaacaaa tccagatgga gttctgaggt
      721 cattactgga tctatcaaca ggagtccaag cgagctcgat atcaaattac gccccgccct
      781 gccactcatc gcagtactgt tgtaattcat taagcattct gccgacatgg aagccatcac
      841 aaacggcatg atgaacctga atcgccagcg gcatcagcac cttgtcgcct tgcgtataat
      901 atttgcccat ggtgaaaacg ggggcgaaga agttgtccat attggccacg tttaaatcaa
      961 aactggtgaa actcacccag ggattggctg aaacgaaaaa catattctca ataaaccctt
     1021 tagggaaata ggccaggttt tcaccgtaac acgccacatc ttgcgaatat atgtgtagaa
     1081 actgccggaa atcgtcgtgg tattcactcc agagcgatga aaacgtttca gtttgctcat
     1141 ggaaaacggt gtaacaaggg tgaacactat cccatatcac cagctcaccg tctttcattg
     1201 ccatacgaaa ttccggatga gcattcatca ggcgggcaag aatgtgaata aaggccggat
     1261 aaaacttgtg cttatttttc tttacggtct ttaaaaaggc cgtaatatcc agctgaacgg
     1321 tctggttata ggtacattga gcaactgact gaaatgcctc aaaatgttct ttacgatgcc
     1381 attgggatat atcaacggtg gtatatccag tgattttttt ctccatttta gcttccttag
     1441 ctcctgaaaa tctcgataac tcaaaaaata cgcccggtag tgatcttatt tcattatggt
     1501 gaaagttgga acctcttacg tgcccgatca atcatgacca aaatccctta acgtgagttt
     1561 tcgttccact gagcgtcaga ccccgtagaa aagatcaaag gatcttcttg agatcctttt
     1621 tttctgcgcg taatctgctg cttgcaaaca aaaaaaccac cgctaccagc ggtggtttgt
     1681 ttgccggatc aagagctacc aactcttttt ccgaaggtaa ctggcttcag cagagcgcag
     1741 ataccaaata ctgttcttct agtgtagccg tagttaggcc accacttcaa gaactctgta
     1801 gcaccgccta catacctcgc tctgctaatc ctgttaccag tggctgctgc cagtggcgat
     1861 aagtcgtgtc ttaccgggtt ggactcaaga cgatagttac cggataaggc gcagcggtcg
     1921 ggctgaacgg ggggttcgtg cacacagccc agcttggagc gaacgaccta caccgaactg
     1981 agatacctac agcgtgagct atgagaaagc gccacgcttc ccgaagggag aaaggcggac
     2041 aggtatccgg taagcggcag ggtcggaaca ggagagcgca cgagggagct tccaggggga
     2101 aacgcctggt atctttatag tcctgtcggg tttcgccacc tctgacttga gcgtcgattt
     2161 ttgtgatgct cgtcaggggg gcggagccta tggaaaaacg ccagcaacgc ggccttttta
     2221 cggttcctgg ccttttgctg gccttttgct cacatgttct ttcctgcgtt atcccctgat
     2281 tctgtggata accgtag
//
