# Supplementary material for: Biological Parts for Kluyveromyces marxianus Synthetic Biology
Source: Front Bioeng Biotechnol. 2019 May 7;7:97. doi: 10.3389/fbioe.2019.00097 (PMC6515861; doi:10.3389/fbioe.2019.00097)
Supplement: Supplementary file 2 [file Data_Sheet_1.ZIP › pKmK.P18.gb]

LOCUS       Exported                2292 bp ds-DNA     circular SYN 21-OCT-2018
DEFINITION  synthetic circular DNA
ACCESSION   .
VERSION     .
KEYWORDS    .
SOURCE      synthetic DNA construct
  ORGANISM  synthetic DNA construct
REFERENCE   1  (bases 1 to 2292)
  AUTHORS   .
  TITLE     Direct Submission
  JOURNAL   Exported Oct 21, 2018 from SnapGene Viewer 4.2.6
            http://www.snapgene.com
FEATURES             Location/Qualifiers
     source          1..2292
                     /organism="synthetic DNA construct"
                     /mol_type="other DNA"
     misc_feature    3..8
                     /label=US BsaI site
     promoter        14..638
                     /label=KmXYL2pr
                     /note="Promoter from KmFBA1 (H00420)"
     misc_feature    complement(644..649)
                     /label=DS BsaI site
     gene            complement(653..1523)
                     /label=CamR
     rep_origin      1527..2290
                     /direction=RIGHT
                     /label=ColE1
ORIGIN
        1 tcggtctcaa acgcctgggg aaacggaaac cgaagaacat attgaaaaat aataccaaga
       61 ctcaaattca caagaacttt ttcgccgcat ggtaggctag atttcggtta gaaagtgtgg
      121 ggagatattt ctgaagatgt gctatactgt ggataaggtt tatgcaatgt atgtgatagt
      181 ttcgaaggcc aattagtgga gaacttgaca tgatgcaagt caaatgattg actaggcagc
      241 gctacaccat agtgatacat aattatttct ttttaatctt tacaccgtct tgtttgaggg
      301 ttgattggta ttaaaaataa aaaaaaaaaa aacacgcacc ttaatatatt attatcttgc
      361 atatataatc actacaagaa acgttttcga attggaatca tctcacttgt ttcaactaat
      421 acaatgcaaa gctggtttat gtaataataa gttaaaagtc tcattactag ctttttaatc
      481 tctttctttt tggtttatac tagcaaggat cgttggattt atatacatat ataaagcaag
      541 gtactaaatt caaattaggg tactattaag gttttctcat tttggaacaa gaagaaaagg
      601 agcgagcgct accaataaca aaaatacaaa ttatcaacta tgtgagacct agaccaataa
      661 aaaacgcccg gcggcaaccg agcgttctga acaaatccag atggagttct gaggtcatta
      721 ctggatctat caacaggagt ccaagcgagc tcgatatcaa attacgcccc gccctgccac
      781 tcatcgcagt actgttgtaa ttcattaagc attctgccga catggaagcc atcacaaacg
      841 gcatgatgaa cctgaatcgc cagcggcatc agcaccttgt cgccttgcgt ataatatttg
      901 cccatggtga aaacgggggc gaagaagttg tccatattgg ccacgtttaa atcaaaactg
      961 gtgaaactca cccagggatt ggctgaaacg aaaaacatat tctcaataaa ccctttaggg
     1021 aaataggcca ggttttcacc gtaacacgcc acatcttgcg aatatatgtg tagaaactgc
     1081 cggaaatcgt cgtggtattc actccagagc gatgaaaacg tttcagtttg ctcatggaaa
     1141 acggtgtaac aagggtgaac actatcccat atcaccagct caccgtcttt cattgccata
     1201 cgaaattccg gatgagcatt catcaggcgg gcaagaatgt gaataaaggc cggataaaac
     1261 ttgtgcttat ttttctttac ggtctttaaa aaggccgtaa tatccagctg aacggtctgg
     1321 ttataggtac attgagcaac tgactgaaat gcctcaaaat gttctttacg atgccattgg
     1381 gatatatcaa cggtggtata tccagtgatt tttttctcca ttttagcttc cttagctcct
     1441 gaaaatctcg ataactcaaa aaatacgccc ggtagtgatc ttatttcatt atggtgaaag
     1501 ttggaacctc ttacgtgccc gatcaatcat gaccaaaatc ccttaacgtg agttttcgtt
     1561 ccactgagcg tcagaccccg tagaaaagat caaaggatct tcttgagatc ctttttttct
     1621 gcgcgtaatc tgctgcttgc aaacaaaaaa accaccgcta ccagcggtgg tttgtttgcc
     1681 ggatcaagag ctaccaactc tttttccgaa ggtaactggc ttcagcagag cgcagatacc
     1741 aaatactgtt cttctagtgt agccgtagtt aggccaccac ttcaagaact ctgtagcacc
     1801 gcctacatac ctcgctctgc taatcctgtt accagtggct gctgccagtg gcgataagtc
     1861 gtgtcttacc gggttggact caagacgata gttaccggat aaggcgcagc ggtcgggctg
     1921 aacggggggt tcgtgcacac agcccagctt ggagcgaacg acctacaccg aactgagata
     1981 cctacagcgt gagctatgag aaagcgccac gcttcccgaa gggagaaagg cggacaggta
     2041 tccggtaagc ggcagggtcg gaacaggaga gcgcacgagg gagcttccag ggggaaacgc
     2101 ctggtatctt tatagtcctg tcgggtttcg ccacctctga cttgagcgtc gatttttgtg
     2161 atgctcgtca ggggggcgga gcctatggaa aaacgccagc aacgcggcct ttttacggtt
     2221 cctggccttt tgctggcctt ttgctcacat gttctttcct gcgttatccc ctgattctgt
     2281 ggataaccgt ag
//
