# Supplementary material for: Biological Parts for Kluyveromyces marxianus Synthetic Biology
Source: Front Bioeng Biotechnol. 2019 May 7;7:97. doi: 10.3389/fbioe.2019.00097 (PMC6515861; doi:10.3389/fbioe.2019.00097)
Supplement: Supplementary file 2 [file Data_Sheet_1.ZIP › pKmK.P3.gb]

LOCUS       Exported                2392 bp ds-DNA     circular SYN 21-OCT-2018
DEFINITION  synthetic circular DNA
ACCESSION   .
VERSION     .
KEYWORDS    .
SOURCE      synthetic DNA construct
  ORGANISM  synthetic DNA construct
REFERENCE   1  (bases 1 to 2392)
  AUTHORS   .
  TITLE     Direct Submission
  JOURNAL   Exported Oct 21, 2018 from SnapGene Viewer 4.2.6
            http://www.snapgene.com
FEATURES             Location/Qualifiers
     source          1..2392
                     /organism="synthetic DNA construct"
                     /mol_type="other DNA"
     misc_feature    3..8
                     /label=US BsaI site
     promoter        14..738
                     /label=KmENO1pr
                     /note="Promoter for KmENO1pr (A03750) from CBS6556"
     misc_feature    complement(744..749)
                     /label=DS BsaI site
     misc_feature    complement(753..1623)
                     /label=CamR
     rep_origin      1627..2390
                     /label=ColE1
ORIGIN
        1 tcggtctcaa acgaagcctt gagcttcgtg tttattcact ctgtacgggc ggttctagcg
       61 tgtctgggaa tccaaagagg aagggccgtg tttcgtgcag gcattttagt ggatgcccgg
      121 gatgtaagct attcggttac agaaaatcag gttgtgattc cagtatgagg aatagtggat
      181 gccaggttgt gcgagcatca ccaatatcat gggaaatgcg aaatgggcat gagcccaacc
      241 aacacaacac aataccatac gccaaatggt agcctgaaaa aaaaaaaaaa ggtcttgcca
      301 gaccactaaa ctcgaggtag aacaagactg agaaagagtg tgtgatccct ttggtggtag
      361 taattttttt tttttttttt tcaagtttcc agcatcccaa accgaaaccc aacatcatca
      421 tgatcccatc ccatgcctat gcccatgcca cattcattca ttgcacaaca cacaacgtag
      481 tggacgacag catagcatca gttaactaac ggccacttgt ttttttttct tccatttttt
      541 cgttttgttc tagcaacaat gagttctaat ttttttgtta taaaagggac agttaaggta
      601 tatgtaaggt ttcttgttcc atttgggtta gagttttgta gtattagttt tggttcttag
      661 tccttttggc ctaagaaacc agtaagaatt cttctgattt tctttacaaa cacatcaaca
      721 acaacaaaca caaactacta tgtgagacct agaccaataa aaaacgcccg gcggcaaccg
      781 agcgttctga acaaatccag atggagttct gaggtcatta ctggatctat caacaggagt
      841 ccaagcgagc tcgatatcaa attacgcccc gccctgccac tcatcgcagt actgttgtaa
      901 ttcattaagc attctgccga catggaagcc atcacaaacg gcatgatgaa cctgaatcgc
      961 cagcggcatc agcaccttgt cgccttgcgt ataatatttg cccatggtga aaacgggggc
     1021 gaagaagttg tccatattgg ccacgtttaa atcaaaactg gtgaaactca cccagggatt
     1081 ggctgaaacg aaaaacatat tctcaataaa ccctttaggg aaataggcca ggttttcacc
     1141 gtaacacgcc acatcttgcg aatatatgtg tagaaactgc cggaaatcgt cgtggtattc
     1201 actccagagc gatgaaaacg tttcagtttg ctcatggaaa acggtgtaac aagggtgaac
     1261 actatcccat atcaccagct caccgtcttt cattgccata cgaaattccg gatgagcatt
     1321 catcaggcgg gcaagaatgt gaataaaggc cggataaaac ttgtgcttat ttttctttac
     1381 ggtctttaaa aaggccgtaa tatccagctg aacggtctgg ttataggtac attgagcaac
     1441 tgactgaaat gcctcaaaat gttctttacg atgccattgg gatatatcaa cggtggtata
     1501 tccagtgatt tttttctcca ttttagcttc cttagctcct gaaaatctcg ataactcaaa
     1561 aaatacgccc ggtagtgatc ttatttcatt atggtgaaag ttggaacctc ttacgtgccc
     1621 gatcaatcat gaccaaaatc ccttaacgtg agttttcgtt ccactgagcg tcagaccccg
     1681 tagaaaagat caaaggatct tcttgagatc ctttttttct gcgcgtaatc tgctgcttgc
     1741 aaacaaaaaa accaccgcta ccagcggtgg tttgtttgcc ggatcaagag ctaccaactc
     1801 tttttccgaa ggtaactggc ttcagcagag cgcagatacc aaatactgtt cttctagtgt
     1861 agccgtagtt aggccaccac ttcaagaact ctgtagcacc gcctacatac ctcgctctgc
     1921 taatcctgtt accagtggct gctgccagtg gcgataagtc gtgtcttacc gggttggact
     1981 caagacgata gttaccggat aaggcgcagc ggtcgggctg aacggggggt tcgtgcacac
     2041 agcccagctt ggagcgaacg acctacaccg aactgagata cctacagcgt gagctatgag
     2101 aaagcgccac gcttcccgaa gggagaaagg cggacaggta tccggtaagc ggcagggtcg
     2161 gaacaggaga gcgcacgagg gagcttccag ggggaaacgc ctggtatctt tatagtcctg
     2221 tcgggtttcg ccacctctga cttgagcgtc gatttttgtg atgctcgtca ggggggcgga
     2281 gcctatggaa aaacgccagc aacgcggcct ttttacggtt cctggccttt tgctggcctt
     2341 ttgctcacat gttctttcct gcgttatccc ctgattctgt ggataaccgt ag
//
