# Supplementary material for: Biological Parts for Kluyveromyces marxianus Synthetic Biology
Source: Front Bioeng Biotechnol. 2019 May 7;7:97. doi: 10.3389/fbioe.2019.00097 (PMC6515861; doi:10.3389/fbioe.2019.00097)
Supplement: Supplementary file 2 [file Data_Sheet_1.ZIP › pKmK.P4.gb]

LOCUS       Exported                2666 bp ds-DNA     circular SYN 21-OCT-2018
DEFINITION  synthetic circular DNA
ACCESSION   .
VERSION     .
KEYWORDS    .
SOURCE      synthetic DNA construct
  ORGANISM  synthetic DNA construct
REFERENCE   1  (bases 1 to 2666)
  AUTHORS   .
  TITLE     Direct Submission
  JOURNAL   Exported Oct 21, 2018 from SnapGene Viewer 4.2.6
            http://www.snapgene.com
FEATURES             Location/Qualifiers
     source          1..2666
                     /organism="synthetic DNA construct"
                     /mol_type="other DNA"
     misc_feature    3..8
                     /label=US BsaI site
     promoter        14..1012
                     /label=KmTDH1pr
                     /note="Promoter from KmTDH1/KmGAPDH1 (D02420)"
     misc_feature    complement(1018..1023)
                     /label=DS BsaI site
     gene            complement(1027..1897)
                     /label=CamR
     rep_origin      1901..2664
                     /direction=RIGHT
                     /label=ColE1
ORIGIN
        1 tcggtctcaa acgaactaca ctcctatcgc acaggaagcc aggactccga acagctagct
       61 gcttgcttgc tgctcgcttg ttgcctgctt gctgcctgcc tacaaaccaa ccaaccttaa
      121 aacgctctct gttgccttct accaccgcac cagcccagaa ccccacgcac caccagtggc
      181 accatctccg agaatcgtcc ctcccccgga cgtccttaag tcataccact gcaaccactc
      241 aactctgaaa cgcacctggc ttccactttt ctgcacaggc tcccagctac cacatttccc
      301 cagaaattct cccatccatg cccctacaat taaaaatcac cttcccacaa ctccgcagag
      361 aaccagagca catgattggc atccctagcc cccatcacta ctggattctc ggttgttaca
      421 ctgcaacgtg cattcttcta tgccactcta cgctgtggtt tcctagtgtt tccaaaccag
      481 atttcttggt gtttcgtggc gatttcctga tttcctgatt tcctggtttc ctgattcctt
      541 ccttccttcc tggtggtgtc tctctttctg tgtgtttttt ctttctttct ttctttattg
      601 cttgcttgct gccatgctgc taccttaatt cttctttttt cctaccctaa ttcttgtaat
      661 ttgtaatgaa agacaagacc accatacata cacacataca tgatatcgtg gcattgtgcc
      721 atggcaccat ggaatgggat atgggatata tggcaccgtc tttacttagc tccgaagctt
      781 tgaggatccg aaatttggta tataaggggt ggaacattgt cagaaagaag caatccatcc
      841 aagttgtctt gatgtcagtt ttagtttaga tgtttcagca tttagtttta gtgttagctt
      901 gtctactctc cccaaggaac aaggacactt tttcatacaa agtcttctgt ttgcacgaat
      961 ttaattgcgt acgttctccc ccacacacaa ctcaactcag ataattttaa aatatgtgag
     1021 acctagacca ataaaaaacg cccggcggca accgagcgtt ctgaacaaat ccagatggag
     1081 ttctgaggtc attactggat ctatcaacag gagtccaagc gagctcgata tcaaattacg
     1141 ccccgccctg ccactcatcg cagtactgtt gtaattcatt aagcattctg ccgacatgga
     1201 agccatcaca aacggcatga tgaacctgaa tcgccagcgg catcagcacc ttgtcgcctt
     1261 gcgtataata tttgcccatg gtgaaaacgg gggcgaagaa gttgtccata ttggccacgt
     1321 ttaaatcaaa actggtgaaa ctcacccagg gattggctga aacgaaaaac atattctcaa
     1381 taaacccttt agggaaatag gccaggtttt caccgtaaca cgccacatct tgcgaatata
     1441 tgtgtagaaa ctgccggaaa tcgtcgtggt attcactcca gagcgatgaa aacgtttcag
     1501 tttgctcatg gaaaacggtg taacaagggt gaacactatc ccatatcacc agctcaccgt
     1561 ctttcattgc catacgaaat tccggatgag cattcatcag gcgggcaaga atgtgaataa
     1621 aggccggata aaacttgtgc ttatttttct ttacggtctt taaaaaggcc gtaatatcca
     1681 gctgaacggt ctggttatag gtacattgag caactgactg aaatgcctca aaatgttctt
     1741 tacgatgcca ttgggatata tcaacggtgg tatatccagt gatttttttc tccattttag
     1801 cttccttagc tcctgaaaat ctcgataact caaaaaatac gcccggtagt gatcttattt
     1861 cattatggtg aaagttggaa cctcttacgt gcccgatcaa tcatgaccaa aatcccttaa
     1921 cgtgagtttt cgttccactg agcgtcagac cccgtagaaa agatcaaagg atcttcttga
     1981 gatccttttt ttctgcgcgt aatctgctgc ttgcaaacaa aaaaaccacc gctaccagcg
     2041 gtggtttgtt tgccggatca agagctacca actctttttc cgaaggtaac tggcttcagc
     2101 agagcgcaga taccaaatac tgttcttcta gtgtagccgt agttaggcca ccacttcaag
     2161 aactctgtag caccgcctac atacctcgct ctgctaatcc tgttaccagt ggctgctgcc
     2221 agtggcgata agtcgtgtct taccgggttg gactcaagac gatagttacc ggataaggcg
     2281 cagcggtcgg gctgaacggg gggttcgtgc acacagccca gcttggagcg aacgacctac
     2341 accgaactga gatacctaca gcgtgagcta tgagaaagcg ccacgcttcc cgaagggaga
     2401 aaggcggaca ggtatccggt aagcggcagg gtcggaacag gagagcgcac gagggagctt
     2461 ccagggggaa acgcctggta tctttatagt cctgtcgggt ttcgccacct ctgacttgag
     2521 cgtcgatttt tgtgatgctc gtcagggggg cggagcctat ggaaaaacgc cagcaacgcg
     2581 gcctttttac ggttcctggc cttttgctgg ccttttgctc acatgttctt tcctgcgtta
     2641 tcccctgatt ctgtggataa ccgtag
//
