# Supplementary material for: Biological Parts for Kluyveromyces marxianus Synthetic Biology
Source: Front Bioeng Biotechnol. 2019 May 7;7:97. doi: 10.3389/fbioe.2019.00097 (PMC6515861; doi:10.3389/fbioe.2019.00097)
Supplement: Supplementary file 2 [file Data_Sheet_1.ZIP › pKmK.P5.gb]

LOCUS       Exported                2666 bp ds-DNA     circular SYN 21-OCT-2018
DEFINITION  synthetic circular DNA
ACCESSION   .
VERSION     .
KEYWORDS    .
SOURCE      synthetic DNA construct
  ORGANISM  synthetic DNA construct
REFERENCE   1  (bases 1 to 2666)
  AUTHORS   .
  TITLE     Direct Submission
  JOURNAL   Exported Oct 21, 2018 from SnapGene Viewer 4.2.6
            http://www.snapgene.com
FEATURES             Location/Qualifiers
     source          1..2666
                     /organism="synthetic DNA construct"
                     /mol_type="other DNA"
     misc_feature    3..8
                     /label=US BsaI site
     promoter        14..1012
                     /label=KmHSP150pr
                     /note="Promoter for KmHSP150 (E02570) from CBS6556"
     misc_feature    complement(1018..1023)
                     /label=DS BsaI site
     gene            complement(1027..1897)
                     /label=CamR
     rep_origin      1901..2664
                     /label=ColE1
ORIGIN
        1 tcggtctcaa acgtcattat tattattcat tattccactt ctcgttatta cctcagatat
       61 acaccgtttg tacgtgagaa tgagagctta gccccaatct tagtaaatca agagtaagta
      121 aaaaaaacac taaaaaaaaa taattacagt gccattagta ctagtagtac tagtaattag
      181 tgggtgtatg cggaatagta agtacgagca agagccctac ctactaatgc cgctaccact
      241 attatgctat tccgccttgg gttgccaagg ccctggggcc cggtggattt ctacttccta
      301 cctcactcac acgcccgcag caacgacttc actacccgaa taagaatgtc gatgtcatag
      361 gtaaatacca tagcgacaac ctactgccat tgcaacaagc aaatatcacc ctctaatggt
      421 tgtggctttt gcaagaattc ggatccaaac cgaattgatt tcgatttgat ttgctcatct
      481 aactattcct taagaagtaa agaaatgatt ggaatcagga accgaaggcg ttccccatta
      541 acaacctcgc acaaagatgt aaaaaaattc tttgaatgat cctactttat tttttttttt
      601 ttttgatttg tgcttctgct tcctcttatt ctgcggcctt tttctcgaga ttttctcatt
      661 ttgttcctat ttggatccca cttagttctc aattcggaaa agctattggc aaagaacagg
      721 tgagagggga aggttttggc aggaaagtta tttttagaac ggtttatcca caccatacca
      781 tagtatctac cattagtatt gtttgctcga tgccccaaag caaagaaagg attagagatg
      841 ttgaaaggtt ttcgaaattg tatataaaga gaggatggat gagatgttaa tttggaatct
      901 gtttgtcttg tatgtatcta tatctgttgt agattatatc ttgaataaca ctcaaaacag
      961 taatcaacag atccaatcgt ttttaccaac acacacatac cccgatttat actatgtgag
     1021 acctagacca ataaaaaacg cccggcggca accgagcgtt ctgaacaaat ccagatggag
     1081 ttctgaggtc attactggat ctatcaacag gagtccaagc gagctcgata tcaaattacg
     1141 ccccgccctg ccactcatcg cagtactgtt gtaattcatt aagcattctg ccgacatgga
     1201 agccatcaca aacggcatga tgaacctgaa tcgccagcgg catcagcacc ttgtcgcctt
     1261 gcgtataata tttgcccatg gtgaaaacgg gggcgaagaa gttgtccata ttggccacgt
     1321 ttaaatcaaa actggtgaaa ctcacccagg gattggctga aacgaaaaac atattctcaa
     1381 taaacccttt agggaaatag gccaggtttt caccgtaaca cgccacatct tgcgaatata
     1441 tgtgtagaaa ctgccggaaa tcgtcgtggt attcactcca gagcgatgaa aacgtttcag
     1501 tttgctcatg gaaaacggtg taacaagggt gaacactatc ccatatcacc agctcaccgt
     1561 ctttcattgc catacgaaat tccggatgag cattcatcag gcgggcaaga atgtgaataa
     1621 aggccggata aaacttgtgc ttatttttct ttacggtctt taaaaaggcc gtaatatcca
     1681 gctgaacggt ctggttatag gtacattgag caactgactg aaatgcctca aaatgttctt
     1741 tacgatgcca ttgggatata tcaacggtgg tatatccagt gatttttttc tccattttag
     1801 cttccttagc tcctgaaaat ctcgataact caaaaaatac gcccggtagt gatcttattt
     1861 cattatggtg aaagttggaa cctcttacgt gcccgatcaa tcatgaccaa aatcccttaa
     1921 cgtgagtttt cgttccactg agcgtcagac cccgtagaaa agatcaaagg atcttcttga
     1981 gatccttttt ttctgcgcgt aatctgctgc ttgcaaacaa aaaaaccacc gctaccagcg
     2041 gtggtttgtt tgccggatca agagctacca actctttttc cgaaggtaac tggcttcagc
     2101 agagcgcaga taccaaatac tgttcttcta gtgtagccgt agttaggcca ccacttcaag
     2161 aactctgtag caccgcctac atacctcgct ctgctaatcc tgttaccagt ggctgctgcc
     2221 agtggcgata agtcgtgtct taccgggttg gactcaagac gatagttacc ggataaggcg
     2281 cagcggtcgg gctgaacggg gggttcgtgc acacagccca gcttggagcg aacgacctac
     2341 accgaactga gatacctaca gcgtgagcta tgagaaagcg ccacgcttcc cgaagggaga
     2401 aaggcggaca ggtatccggt aagcggcagg gtcggaacag gagagcgcac gagggagctt
     2461 ccagggggaa acgcctggta tctttatagt cctgtcgggt ttcgccacct ctgacttgag
     2521 cgtcgatttt tgtgatgctc gtcagggggg cggagcctat ggaaaaacgc cagcaacgcg
     2581 gcctttttac ggttcctggc cttttgctgg ccttttgctc acatgttctt tcctgcgtta
     2641 tcccctgatt ctgtggataa ccgtag
//
