# Supplementary material for: Biological Parts for Kluyveromyces marxianus Synthetic Biology
Source: Front Bioeng Biotechnol. 2019 May 7;7:97. doi: 10.3389/fbioe.2019.00097 (PMC6515861; doi:10.3389/fbioe.2019.00097)
Supplement: Supplementary file 2 [file Data_Sheet_1.ZIP › pKmK.P6.gb]

LOCUS       Exported                2404 bp ds-DNA     circular SYN 21-OCT-2018
DEFINITION  synthetic circular DNA
ACCESSION   .
VERSION     .
KEYWORDS    .
SOURCE      synthetic DNA construct
  ORGANISM  synthetic DNA construct
REFERENCE   1  (bases 1 to 2404)
  AUTHORS   .
  TITLE     Direct Submission
  JOURNAL   Exported Oct 21, 2018 from SnapGene Viewer 4.2.6
            http://www.snapgene.com
FEATURES             Location/Qualifiers
     source          1..2404
                     /organism="synthetic DNA construct"
                     /mol_type="other DNA"
     misc_feature    3..8
                     /label=US BsaI site
     promoter        14..750
                     /label=KmINU1pr
                     /note="Inulinase promoter"
     misc_feature    complement(756..761)
                     /label=DS BsaI site
     gene            complement(765..1635)
                     /label=CamR
     rep_origin      1639..2402
                     /direction=RIGHT
                     /label=ColE1
ORIGIN
        1 tcggtctcaa acggaattct caaaccgaaa tggggcgttg ttaccccagg tatccggttg
       61 tagttggcac tggggatgga aaaaaatgat gttgatgttg agttagttgg gttgagtcaa
      121 ttagtgcgtg aaagtatcac cacttttgtc atccggcgtt tctgtgcgaa tcacacacac
      181 acacacacac agtttattgg agcgcttgtt tctggcgtat tcgtaattgt tctgcggtgc
      241 ggttctgtgt gcatttttcc tggggtgtct gccgcaccta ctcatcaccc acgccgtggg
      301 tttgagccat ggcggaggta cgactgactg gctgcctgcc tgcctgactg actgcctgac
      361 tgcaggaaaa gagggtttcg aaggaaaaac ttttcctgtg ttaatccggc cgtgcgccgc
      421 tgctccaaaa tccatcttca tgagaaggag tttgaaaaaa caaaaaaatt cacatataaa
      481 aagcgtatct cgagatctca aagtctccct tgaatcgtgt ttgccagttg taactcatcc
      541 tttattcttc tattctatct ctctctttcc ttcccctaat cagcaattaa atccggggta
      601 aggaagaatt actactgtgt gtaacggtta tatttcgttt tttatttttt tttccattgc
      661 catagagaaa gaaaaaaaaa aaaagagagt ttgtgaagat cttccattcg aatcccataa
      721 gtgacacatt taattttttt tttgttagat tatgtgagac ctagaccaat aaaaaacgcc
      781 cggcggcaac cgagcgttct gaacaaatcc agatggagtt ctgaggtcat tactggatct
      841 atcaacagga gtccaagcga gctcgatatc aaattacgcc ccgccctgcc actcatcgca
      901 gtactgttgt aattcattaa gcattctgcc gacatggaag ccatcacaaa cggcatgatg
      961 aacctgaatc gccagcggca tcagcacctt gtcgccttgc gtataatatt tgcccatggt
     1021 gaaaacgggg gcgaagaagt tgtccatatt ggccacgttt aaatcaaaac tggtgaaact
     1081 cacccaggga ttggctgaaa cgaaaaacat attctcaata aaccctttag ggaaataggc
     1141 caggttttca ccgtaacacg ccacatcttg cgaatatatg tgtagaaact gccggaaatc
     1201 gtcgtggtat tcactccaga gcgatgaaaa cgtttcagtt tgctcatgga aaacggtgta
     1261 acaagggtga acactatccc atatcaccag ctcaccgtct ttcattgcca tacgaaattc
     1321 cggatgagca ttcatcaggc gggcaagaat gtgaataaag gccggataaa acttgtgctt
     1381 atttttcttt acggtcttta aaaaggccgt aatatccagc tgaacggtct ggttataggt
     1441 acattgagca actgactgaa atgcctcaaa atgttcttta cgatgccatt gggatatatc
     1501 aacggtggta tatccagtga tttttttctc cattttagct tccttagctc ctgaaaatct
     1561 cgataactca aaaaatacgc ccggtagtga tcttatttca ttatggtgaa agttggaacc
     1621 tcttacgtgc ccgatcaatc atgaccaaaa tcccttaacg tgagttttcg ttccactgag
     1681 cgtcagaccc cgtagaaaag atcaaaggat cttcttgaga tccttttttt ctgcgcgtaa
     1741 tctgctgctt gcaaacaaaa aaaccaccgc taccagcggt ggtttgtttg ccggatcaag
     1801 agctaccaac tctttttccg aaggtaactg gcttcagcag agcgcagata ccaaatactg
     1861 ttcttctagt gtagccgtag ttaggccacc acttcaagaa ctctgtagca ccgcctacat
     1921 acctcgctct gctaatcctg ttaccagtgg ctgctgccag tggcgataag tcgtgtctta
     1981 ccgggttgga ctcaagacga tagttaccgg ataaggcgca gcggtcgggc tgaacggggg
     2041 gttcgtgcac acagcccagc ttggagcgaa cgacctacac cgaactgaga tacctacagc
     2101 gtgagctatg agaaagcgcc acgcttcccg aagggagaaa ggcggacagg tatccggtaa
     2161 gcggcagggt cggaacagga gagcgcacga gggagcttcc agggggaaac gcctggtatc
     2221 tttatagtcc tgtcgggttt cgccacctct gacttgagcg tcgatttttg tgatgctcgt
     2281 caggggggcg gagcctatgg aaaaacgcca gcaacgcggc ctttttacgg ttcctggcct
     2341 tttgctggcc ttttgctcac atgttctttc ctgcgttatc ccctgattct gtggataacc
     2401 gtag
//
