# Supplementary material for: Biological Parts for Kluyveromyces marxianus Synthetic Biology
Source: Front Bioeng Biotechnol. 2019 May 7;7:97. doi: 10.3389/fbioe.2019.00097 (PMC6515861; doi:10.3389/fbioe.2019.00097)
Supplement: Supplementary file 2 [file Data_Sheet_1.ZIP › pKmK.P7.gb]

LOCUS       Exported                2541 bp ds-DNA     circular SYN 21-OCT-2018
DEFINITION  synthetic circular DNA
ACCESSION   .
VERSION     .
KEYWORDS    .
SOURCE      synthetic DNA construct
  ORGANISM  synthetic DNA construct
REFERENCE   1  (bases 1 to 2541)
  AUTHORS   .
  TITLE     Direct Submission
  JOURNAL   Exported Oct 21, 2018 from SnapGene Viewer 4.2.6
            http://www.snapgene.com
FEATURES             Location/Qualifiers
     source          1..2541
                     /organism="synthetic DNA construct"
                     /mol_type="other DNA"
     misc_feature    3..8
                     /label=US BsaI site
     promoter        14..887
                     /label=KmTEF1pr
                     /note="Promoter for KmTEF1 (G03180) from CBS6556"
     misc_feature    complement(893..898)
                     /label=DS BsaI site
     gene            complement(902..1772)
                     /label=CamR
     rep_origin      1776..2539
                     /direction=RIGHT
                     /label=ColE1
ORIGIN
        1 tcggtctcaa acgccaacgc atatgctgca atcacccaac ggaattaatt aattaagtag
       61 ttacttacag tattgtaatg ccatcccagc gtatcccagc ctagtgtatc ccagcctagc
      121 ctagcctagg ccaaacctag gccaaaccta ggccaaacct agccctctct agcctagcgc
      181 ccagcagaaa caccgatgaa gcaaagaagt aacagcagga aagaaaaaca aacacaacaa
      241 aaaaaaacaa gcagcatagc atcaacagaa atttctaaag agaaccaaat tcaccccaga
      301 aacaaccgca caaatacgac atccatccac ctttctttta tcttcttttt ctgatctgat
      361 aattagtttc atatacaata cgtagaaaca ggcgcacagc acccagacct ggcttctgcc
      421 ccagtgtata agcaatgtag cataattgga aaaaaaaacg aaaaataccg aaaataagtg
      481 ggaagctggg ccacaggagt ggggcgggat gcgactggtt ctgagcggga ccgggtaata
      541 aggttgaaaa actttgaatt gatggaataa gtaacttctt tcttttcgct ggcgggagaa
      601 ggaaaaaaaa aaattttttt tccttctgtt tagtactggg acattgagaa ggcgtgtcaa
      661 ttttgaataa ttagagtggt caaaaaaatt ttttttgctt gggataccct ttttcgataa
      721 tgtaaatttt ttttgaatat aaaaggagat tgaaaaattt tttctagcag aaatgttttc
      781 aagttttaat tgcaagtttc gtttgagtat tcagttgtat tttagttgat ttgtagttta
      841 tttactagta ttctcatagt tctaactcca agagaagtaa cattaaatat gtgagaccta
      901 gaccaataaa aaacgcccgg cggcaaccga gcgttctgaa caaatccaga tggagttctg
      961 aggtcattac tggatctatc aacaggagtc caagcgagct cgatatcaaa ttacgccccg
     1021 ccctgccact catcgcagta ctgttgtaat tcattaagca ttctgccgac atggaagcca
     1081 tcacaaacgg catgatgaac ctgaatcgcc agcggcatca gcaccttgtc gccttgcgta
     1141 taatatttgc ccatggtgaa aacgggggcg aagaagttgt ccatattggc cacgtttaaa
     1201 tcaaaactgg tgaaactcac ccagggattg gctgaaacga aaaacatatt ctcaataaac
     1261 cctttaggga aataggccag gttttcaccg taacacgcca catcttgcga atatatgtgt
     1321 agaaactgcc ggaaatcgtc gtggtattca ctccagagcg atgaaaacgt ttcagtttgc
     1381 tcatggaaaa cggtgtaaca agggtgaaca ctatcccata tcaccagctc accgtctttc
     1441 attgccatac gaaattccgg atgagcattc atcaggcggg caagaatgtg aataaaggcc
     1501 ggataaaact tgtgcttatt tttctttacg gtctttaaaa aggccgtaat atccagctga
     1561 acggtctggt tataggtaca ttgagcaact gactgaaatg cctcaaaatg ttctttacga
     1621 tgccattggg atatatcaac ggtggtatat ccagtgattt ttttctccat tttagcttcc
     1681 ttagctcctg aaaatctcga taactcaaaa aatacgcccg gtagtgatct tatttcatta
     1741 tggtgaaagt tggaacctct tacgtgcccg atcaatcatg accaaaatcc cttaacgtga
     1801 gttttcgttc cactgagcgt cagaccccgt agaaaagatc aaaggatctt cttgagatcc
     1861 tttttttctg cgcgtaatct gctgcttgca aacaaaaaaa ccaccgctac cagcggtggt
     1921 ttgtttgccg gatcaagagc taccaactct ttttccgaag gtaactggct tcagcagagc
     1981 gcagatacca aatactgttc ttctagtgta gccgtagtta ggccaccact tcaagaactc
     2041 tgtagcaccg cctacatacc tcgctctgct aatcctgtta ccagtggctg ctgccagtgg
     2101 cgataagtcg tgtcttaccg ggttggactc aagacgatag ttaccggata aggcgcagcg
     2161 gtcgggctga acggggggtt cgtgcacaca gcccagcttg gagcgaacga cctacaccga
     2221 actgagatac ctacagcgtg agctatgaga aagcgccacg cttcccgaag ggagaaaggc
     2281 ggacaggtat ccggtaagcg gcagggtcgg aacaggagag cgcacgaggg agcttccagg
     2341 gggaaacgcc tggtatcttt atagtcctgt cgggtttcgc cacctctgac ttgagcgtcg
     2401 atttttgtga tgctcgtcag gggggcggag cctatggaaa aacgccagca acgcggcctt
     2461 tttacggttc ctggcctttt gctggccttt tgctcacatg ttctttcctg cgttatcccc
     2521 tgattctgtg gataaccgta g
//
