# Supplementary material for: Biological Parts for Kluyveromyces marxianus Synthetic Biology
Source: Front Bioeng Biotechnol. 2019 May 7;7:97. doi: 10.3389/fbioe.2019.00097 (PMC6515861; doi:10.3389/fbioe.2019.00097)
Supplement: Supplementary file 2 [file Data_Sheet_1.ZIP › pKmK.P8.gb]

LOCUS       Exported                2646 bp ds-DNA     circular SYN 21-OCT-2018
DEFINITION  synthetic circular DNA
ACCESSION   .
VERSION     .
KEYWORDS    .
SOURCE      synthetic DNA construct
  ORGANISM  synthetic DNA construct
REFERENCE   1  (bases 1 to 2646)
  AUTHORS   .
  TITLE     Direct Submission
  JOURNAL   Exported Oct 21, 2018 from SnapGene Viewer 4.2.6
            http://www.snapgene.com
FEATURES             Location/Qualifiers
     source          1..2646
                     /organism="synthetic DNA construct"
                     /mol_type="other DNA"
     misc_feature    3..8
                     /label=US BsaI site
     promoter        14..992
                     /label=KmREV1pr
                     /note="Promoter for KmREV1 (F03560)"
     misc_feature    complement(998..1003)
                     /label=DS BsaI site
     gene            complement(1007..1877)
                     /label=CamR
     rep_origin      1881..2644
                     /direction=RIGHT
                     /label=ColE1
ORIGIN
        1 tcggtctcaa acgtgctgga tggagaattt tcgcgggaaa accagaaaaa acacagaacc
       61 aaaatcagca gggtgcacgg gtccttgtgg gcgtccacaa tggaaggttt ggaatcaaac
      121 gagtcataca cagcagaaaa ggacgcacgt ccgcacggcc ctccggaaaa acattctgcc
      181 ggcaccatcg catcgatcca cgtagccact gactgagact gagactgaga ctggatctac
      241 ccgctggatc tgggtggtgt gttttttttt gttttgacat gattttttcc cacccaccca
      301 cgtcaacaac gtaaggctag gtcaggtata ggtaaagata taggtactat tttccctgcg
      361 gccccttctg tgccagcgcg gataatttag gttattccca gatgagcaat tttcccggaa
      421 aaactttttt ttcgtatttt tttgattttt ttcaattttt ttgaattttt tgttttggtt
      481 ttggtttctt gggcctcgga caacccgggt gggagcagcg cggcacgaat ctggcgcacc
      541 tcgcagctgg atcgcctctt cccttattct ctcgccagcg caggagcgca ggagtggcag
      601 gtactcccgc gcaggtactc ccgcaggcac tcccgcgcat agaactcgaa acaaatgtcg
      661 taccacaatt atgtttcggg gccctcctgc ctcacaccgc attgtccaac aacggtgctg
      721 caaaaagaaa gtgttctaga atgaggaatg ctgaaaagaa aagcgaacgg ttggcactgc
      781 atggcactgg catatcatat catactatat actatactat actatactat actatactat
      841 actatactat actatactat actatactat actatactat actatactat actatactat
      901 actcaaggct ttatcctatt accactcgct tgccctctta tgttcaggta caggcatttt
      961 cccatccacc cagttagtca gtgacaacct agtatgtgag acctagacca ataaaaaacg
     1021 cccggcggca accgagcgtt ctgaacaaat ccagatggag ttctgaggtc attactggat
     1081 ctatcaacag gagtccaagc gagctcgata tcaaattacg ccccgccctg ccactcatcg
     1141 cagtactgtt gtaattcatt aagcattctg ccgacatgga agccatcaca aacggcatga
     1201 tgaacctgaa tcgccagcgg catcagcacc ttgtcgcctt gcgtataata tttgcccatg
     1261 gtgaaaacgg gggcgaagaa gttgtccata ttggccacgt ttaaatcaaa actggtgaaa
     1321 ctcacccagg gattggctga aacgaaaaac atattctcaa taaacccttt agggaaatag
     1381 gccaggtttt caccgtaaca cgccacatct tgcgaatata tgtgtagaaa ctgccggaaa
     1441 tcgtcgtggt attcactcca gagcgatgaa aacgtttcag tttgctcatg gaaaacggtg
     1501 taacaagggt gaacactatc ccatatcacc agctcaccgt ctttcattgc catacgaaat
     1561 tccggatgag cattcatcag gcgggcaaga atgtgaataa aggccggata aaacttgtgc
     1621 ttatttttct ttacggtctt taaaaaggcc gtaatatcca gctgaacggt ctggttatag
     1681 gtacattgag caactgactg aaatgcctca aaatgttctt tacgatgcca ttgggatata
     1741 tcaacggtgg tatatccagt gatttttttc tccattttag cttccttagc tcctgaaaat
     1801 ctcgataact caaaaaatac gcccggtagt gatcttattt cattatggtg aaagttggaa
     1861 cctcttacgt gcccgatcaa tcatgaccaa aatcccttaa cgtgagtttt cgttccactg
     1921 agcgtcagac cccgtagaaa agatcaaagg atcttcttga gatccttttt ttctgcgcgt
     1981 aatctgctgc ttgcaaacaa aaaaaccacc gctaccagcg gtggtttgtt tgccggatca
     2041 agagctacca actctttttc cgaaggtaac tggcttcagc agagcgcaga taccaaatac
     2101 tgttcttcta gtgtagccgt agttaggcca ccacttcaag aactctgtag caccgcctac
     2161 atacctcgct ctgctaatcc tgttaccagt ggctgctgcc agtggcgata agtcgtgtct
     2221 taccgggttg gactcaagac gatagttacc ggataaggcg cagcggtcgg gctgaacggg
     2281 gggttcgtgc acacagccca gcttggagcg aacgacctac accgaactga gatacctaca
     2341 gcgtgagcta tgagaaagcg ccacgcttcc cgaagggaga aaggcggaca ggtatccggt
     2401 aagcggcagg gtcggaacag gagagcgcac gagggagctt ccagggggaa acgcctggta
     2461 tctttatagt cctgtcgggt ttcgccacct ctgacttgag cgtcgatttt tgtgatgctc
     2521 gtcagggggg cggagcctat ggaaaaacgc cagcaacgcg gcctttttac ggttcctggc
     2581 cttttgctgg ccttttgctc acatgttctt tcctgcgtta tcccctgatt ctgtggataa
     2641 ccgtag
//
