# Supplementary material for: Biological Parts for Kluyveromyces marxianus Synthetic Biology
Source: Front Bioeng Biotechnol. 2019 May 7;7:97. doi: 10.3389/fbioe.2019.00097 (PMC6515861; doi:10.3389/fbioe.2019.00097)
Supplement: Supplementary file 2 [file Data_Sheet_1.ZIP › pKmK.P9.gb]

LOCUS       Exported                2661 bp ds-DNA     circular SYN 21-OCT-2018
DEFINITION  synthetic circular DNA
ACCESSION   .
VERSION     .
KEYWORDS    .
SOURCE      synthetic DNA construct
  ORGANISM  synthetic DNA construct
REFERENCE   1  (bases 1 to 2661)
  AUTHORS   .
  TITLE     Direct Submission
  JOURNAL   Exported Oct 21, 2018 from SnapGene Viewer 4.2.6
            http://www.snapgene.com
FEATURES             Location/Qualifiers
     source          1..2661
                     /organism="synthetic DNA construct"
                     /mol_type="other DNA"
     misc_feature    3..8
                     /label=US BsaI site
     promoter        14..1007
                     /label=KmALD4pr
                     /note="Promoter for KmALD4 (E00190)"
     misc_feature    complement(1013..1018)
                     /label=DS BsaI site
     gene            complement(1022..1892)
                     /label=CamR
     rep_origin      1896..2659
                     /direction=RIGHT
                     /label=ColE1
ORIGIN
        1 tcggtctcaa acgtgtacaa attatggtat taggtaatga taattaactg aaacggctct
       61 tttcgcagaa aaatcggagt gcaaaaactt gtttcgcctt cattttccat tgtttttttt
      121 tttttttata tttgtgccat gcattccatt ctgcaggtgg tttccttttt ggaacctttg
      181 gtgtagttac ggtgagcctc tccgactgaa gctagatatc attgactcca cgaatttagt
      241 gtcaaaaaga aatccgtttc cttgggatcc ccacttttac cttgtagcga cttaagattc
      301 acagttatcg gctgtgtacc gaccggtcta tagggatgag gctgtagtac tagcttttct
      361 gctaataatg ttcttccgtg tctcttattt caacgtttgg ctggttattt ctccagttac
      421 ggtaatcgga gaggggaagt ttgagtgcaa gagaggggca gccgtaagat gtgttggttg
      481 cgaaagaagg cactgagggg taattgtaaa atggttatgc gaactatcgg ggtctagtaa
      541 agccaaggtc acacatactg cccgtttgta atcagattga gaatttggac gtaataacgt
      601 agagatacat atctatctac gtcagtcggt ccaaagcaaa cagccgtgtt gttttttatt
      661 ttattcctac ttacctcatc cttgaacttc aatatcaaca tatataaatg aatgtttctc
      721 tctaagtgct tcctcgtttt gatacgttgt gagtctggag cctagtctaa actaaccatt
      781 gtctgcaaaa tcgtcaagca attgctaaaa acccccattg cgtcattctt tttgagtaga
      841 gtgtgttaag tttattcgca agatttattc gcaactggtc attttagaca atacatcttc
      901 atttggttta ttcagcttta aggggaacgg tcttaatagt tatcggatct ttacctaaaa
      961 aaaaaaaacg gattttgtaa attcctagaa tcacacgtgc acaaaactat gtgagaccta
     1021 gaccaataaa aaacgcccgg cggcaaccga gcgttctgaa caaatccaga tggagttctg
     1081 aggtcattac tggatctatc aacaggagtc caagcgagct cgatatcaaa ttacgccccg
     1141 ccctgccact catcgcagta ctgttgtaat tcattaagca ttctgccgac atggaagcca
     1201 tcacaaacgg catgatgaac ctgaatcgcc agcggcatca gcaccttgtc gccttgcgta
     1261 taatatttgc ccatggtgaa aacgggggcg aagaagttgt ccatattggc cacgtttaaa
     1321 tcaaaactgg tgaaactcac ccagggattg gctgaaacga aaaacatatt ctcaataaac
     1381 cctttaggga aataggccag gttttcaccg taacacgcca catcttgcga atatatgtgt
     1441 agaaactgcc ggaaatcgtc gtggtattca ctccagagcg atgaaaacgt ttcagtttgc
     1501 tcatggaaaa cggtgtaaca agggtgaaca ctatcccata tcaccagctc accgtctttc
     1561 attgccatac gaaattccgg atgagcattc atcaggcggg caagaatgtg aataaaggcc
     1621 ggataaaact tgtgcttatt tttctttacg gtctttaaaa aggccgtaat atccagctga
     1681 acggtctggt tataggtaca ttgagcaact gactgaaatg cctcaaaatg ttctttacga
     1741 tgccattggg atatatcaac ggtggtatat ccagtgattt ttttctccat tttagcttcc
     1801 ttagctcctg aaaatctcga taactcaaaa aatacgcccg gtagtgatct tatttcatta
     1861 tggtgaaagt tggaacctct tacgtgcccg atcaatcatg accaaaatcc cttaacgtga
     1921 gttttcgttc cactgagcgt cagaccccgt agaaaagatc aaaggatctt cttgagatcc
     1981 tttttttctg cgcgtaatct gctgcttgca aacaaaaaaa ccaccgctac cagcggtggt
     2041 ttgtttgccg gatcaagagc taccaactct ttttccgaag gtaactggct tcagcagagc
     2101 gcagatacca aatactgttc ttctagtgta gccgtagtta ggccaccact tcaagaactc
     2161 tgtagcaccg cctacatacc tcgctctgct aatcctgtta ccagtggctg ctgccagtgg
     2221 cgataagtcg tgtcttaccg ggttggactc aagacgatag ttaccggata aggcgcagcg
     2281 gtcgggctga acggggggtt cgtgcacaca gcccagcttg gagcgaacga cctacaccga
     2341 actgagatac ctacagcgtg agctatgaga aagcgccacg cttcccgaag ggagaaaggc
     2401 ggacaggtat ccggtaagcg gcagggtcgg aacaggagag cgcacgaggg agcttccagg
     2461 gggaaacgcc tggtatcttt atagtcctgt cgggtttcgc cacctctgac ttgagcgtcg
     2521 atttttgtga tgctcgtcag gggggcggag cctatggaaa aacgccagca acgcggcctt
     2581 tttacggttc ctggcctttt gctggccttt tgctcacatg ttctttcctg cgttatcccc
     2641 tgattctgtg gataaccgta g
//
