# Supplementary material for: Biological Parts for Kluyveromyces marxianus Synthetic Biology
Source: Front Bioeng Biotechnol. 2019 May 7;7:97. doi: 10.3389/fbioe.2019.00097 (PMC6515861; doi:10.3389/fbioe.2019.00097)
Supplement: Supplementary file 2 [file Data_Sheet_1.ZIP › pKmK.T2.gb]

LOCUS       Exported                1920 bp ds-DNA     circular SYN 21-OCT-2018
DEFINITION  synthetic circular DNA
ACCESSION   .
VERSION     .
KEYWORDS    .
SOURCE      synthetic DNA construct
  ORGANISM  synthetic DNA construct
REFERENCE   1  (bases 1 to 1920)
  AUTHORS   .
  TITLE     Direct Submission
  JOURNAL   Exported Oct 21, 2018 from SnapGene Viewer 4.2.6
            http://www.snapgene.com
FEATURES             Location/Qualifiers
     source          1..1920
                     /organism="synthetic DNA construct"
                     /mol_type="other DNA"
     misc_feature    3..8
                     /label=US BsaI site
     terminator      15..266
                     /label=LAC4t
                     /note="Terminator for KmLAC4 (C00110)"
     misc_feature    complement(272..277)
                     /label=DS BsaI site
     misc_feature    complement(281..1162)
                     /label=CamR
     misc_feature    complement(1163..1918)
                     /label=ColE1
ORIGIN
        1 tcggtctcaa tccgaatttt atacttagat aagtatgtac ttacacatag atttctatga
       61 gatactgatg tatacatgca tgataatatt taaacggtta ttagtgccga ttgtcttatg
      121 cgataatgac gttcctatca aagcaataca cttaccacct attacatggg ccaagaaaaa
      181 tattttggaa cttgtttaga atattagcac agagtatatg atgatatccg ttagattatg
      241 catgcttcat tccgacaact ttttcggctg tgagacctag accaataaaa aacgcccggc
      301 ggcaaccgag cgttctgaac aaatccagat ggagttctga ggtcattact ggatctatca
      361 acaggagtcc aagcgagctc gatatcaaat tacgccccgc cctgccactc atcgcagtac
      421 tgttgtaatt cattaagcat tctgccgaca tggaagccat cacaaacggc atgatgaacc
      481 tgaatcgcca gcggcatcag caccttgtcg ccttgcgtat aatatttgcc catggtgaaa
      541 acgggggcga agaagttgtc catattggcc acgtttaaat caaaactggt gaaactcacc
      601 cagggattgg ctgaaacgaa aaacatattc tcaataaacc ctttagggaa ataggccagg
      661 ttttcaccgt aacacgccac atcttgcgaa tatatgtgta gaaactgccg gaaatcgtcg
      721 tggtattcac tccagagcga tgaaaacgtt tcagtttgct catggaaaac ggtgtaacaa
      781 gggtgaacac tatcccatat caccagctca ccgtctttca ttgccatacg aaattccgga
      841 tgagcattca tcaggcgggc aagaatgtga ataaaggccg gataaaactt gtgcttattt
      901 ttctttacgg tctttaaaaa ggccgtaata tccagctgaa cggtctggtt ataggtacat
      961 tgagcaactg actgaaatgc ctcaaaatgt tctttacgat gccattggga tatatcaacg
     1021 gtggtatatc cagtgatttt tttctccatt ttagcttcct tagctcctga aaatctcgat
     1081 aactcaaaaa atacgcccgg tagtgatctt atttcattat ggtgaaagtt ggaacctctt
     1141 acgtgcccga tcaatcatga ccaaaatccc ttaacgtgag ttttcgttcc actgagcgtc
     1201 agaccccgta gaaaagatca aaggatcttc ttgagatcct ttttttctgc gcgtaatctg
     1261 ctgcttgcaa acaaaaaaac caccgctacc agcggtggtt tgtttgccgg atcaagagct
     1321 accaactctt tttccgaagg taactggctt cagcagagcg cagataccaa atactgttct
     1381 tctagtgtag ccgtagttag gccaccactt caagaactct gtagcaccgc ctacatacct
     1441 cgctctgcta atcctgttac cagtggctgc tgccagtggc gataagtcgt gtcttaccgg
     1501 gttggactca agacgatagt taccggataa ggcgcagcgg tcgggctgaa cggggggttc
     1561 gtgcacacag cccagcttgg agcgaacgac ctacaccgaa ctgagatacc tacagcgtga
     1621 gctatgagaa agcgccacgc ttcccgaagg gagaaaggcg gacaggtatc cggtaagcgg
     1681 cagggtcgga acaggagagc gcacgaggga gcttccaggg ggaaacgcct ggtatcttta
     1741 tagtcctgtc gggtttcgcc acctctgact tgagcgtcga tttttgtgat gctcgtcagg
     1801 ggggcggagc ctatggaaaa acgccagcaa cgcggccttt ttacggttcc tggccttttg
     1861 ctggcctttt gctcacatgt tctttcctgc gttatcccct gattctgtgg ataaccgtag
//
