# Supplementary material for: Biological Parts for Kluyveromyces marxianus Synthetic Biology
Source: Front Bioeng Biotechnol. 2019 May 7;7:97. doi: 10.3389/fbioe.2019.00097 (PMC6515861; doi:10.3389/fbioe.2019.00097)
Supplement: Supplementary file 2 [file Data_Sheet_1.ZIP › pKmK.T4.gb]

LOCUS       Exported                1917 bp ds-DNA     circular SYN 21-OCT-2018
DEFINITION  synthetic circular DNA
ACCESSION   .
VERSION     .
KEYWORDS    .
SOURCE      synthetic DNA construct
  ORGANISM  synthetic DNA construct
REFERENCE   1  (bases 1 to 1917)
  AUTHORS   .
  TITLE     Direct Submission
  JOURNAL   Exported Oct 21, 2018 from SnapGene Viewer 4.2.6
            http://www.snapgene.com
FEATURES             Location/Qualifiers
     source          1..1917
                     /organism="synthetic DNA construct"
                     /mol_type="other DNA"
     misc_feature    3..8
                     /label=US BsaI site
     terminator      14..263
                     /label=PDC1t
                     /note="Terminator for KmPDC1 (F05000)"
     misc_feature    complement(269..274)
                     /label=DS BsaI site
     misc_feature    complement(278..1159)
                     /label=CamR
     misc_feature    complement(1160..1915)
                     /label=ColE1
ORIGIN
        1 tcggtctcaa tccagaggga gaggataaag agataaatta cgattttgga ttttaatgat
       61 tttataaaca acaacaacca accagccttt tactttattt ggcatataca caagcttact
      121 ccatttcatt gattatctat gtgtatatat ataagtgatg tataacaatt attattatac
      181 atagataata tttttatgat atgttttttc tgagttttga tattatttat tacaagttac
      241 aagttacaag ttacaagtta ccagctgtga gacctagacc aataaaaaac gcccggcggc
      301 aaccgagcgt tctgaacaaa tccagatgga gttctgaggt cattactgga tctatcaaca
      361 ggagtccaag cgagctcgat atcaaattac gccccgccct gccactcatc gcagtactgt
      421 tgtaattcat taagcattct gccgacatgg aagccatcac aaacggcatg atgaacctga
      481 atcgccagcg gcatcagcac cttgtcgcct tgcgtataat atttgcccat ggtgaaaacg
      541 ggggcgaaga agttgtccat attggccacg tttaaatcaa aactggtgaa actcacccag
      601 ggattggctg aaacgaaaaa catattctca ataaaccctt tagggaaata ggccaggttt
      661 tcaccgtaac acgccacatc ttgcgaatat atgtgtagaa actgccggaa atcgtcgtgg
      721 tattcactcc agagcgatga aaacgtttca gtttgctcat ggaaaacggt gtaacaaggg
      781 tgaacactat cccatatcac cagctcaccg tctttcattg ccatacgaaa ttccggatga
      841 gcattcatca ggcgggcaag aatgtgaata aaggccggat aaaacttgtg cttatttttc
      901 tttacggtct ttaaaaaggc cgtaatatcc agctgaacgg tctggttata ggtacattga
      961 gcaactgact gaaatgcctc aaaatgttct ttacgatgcc attgggatat atcaacggtg
     1021 gtatatccag tgattttttt ctccatttta gcttccttag ctcctgaaaa tctcgataac
     1081 tcaaaaaata cgcccggtag tgatcttatt tcattatggt gaaagttgga acctcttacg
     1141 tgcccgatca atcatgacca aaatccctta acgtgagttt tcgttccact gagcgtcaga
     1201 ccccgtagaa aagatcaaag gatcttcttg agatcctttt tttctgcgcg taatctgctg
     1261 cttgcaaaca aaaaaaccac cgctaccagc ggtggtttgt ttgccggatc aagagctacc
     1321 aactcttttt ccgaaggtaa ctggcttcag cagagcgcag ataccaaata ctgttcttct
     1381 agtgtagccg tagttaggcc accacttcaa gaactctgta gcaccgccta catacctcgc
     1441 tctgctaatc ctgttaccag tggctgctgc cagtggcgat aagtcgtgtc ttaccgggtt
     1501 ggactcaaga cgatagttac cggataaggc gcagcggtcg ggctgaacgg ggggttcgtg
     1561 cacacagccc agcttggagc gaacgaccta caccgaactg agatacctac agcgtgagct
     1621 atgagaaagc gccacgcttc ccgaagggag aaaggcggac aggtatccgg taagcggcag
     1681 ggtcggaaca ggagagcgca cgagggagct tccaggggga aacgcctggt atctttatag
     1741 tcctgtcggg tttcgccacc tctgacttga gcgtcgattt ttgtgatgct cgtcaggggg
     1801 gcggagccta tggaaaaacg ccagcaacgc ggccttttta cggttcctgg ccttttgctg
     1861 gccttttgct cacatgttct ttcctgcgtt atcccctgat tctgtggata accgtag
//
