# Supplementary material for: Biological Parts for Kluyveromyces marxianus Synthetic Biology
Source: Front Bioeng Biotechnol. 2019 May 7;7:97. doi: 10.3389/fbioe.2019.00097 (PMC6515861; doi:10.3389/fbioe.2019.00097)
Supplement: Supplementary file 2 [file Data_Sheet_1.ZIP › pKmK.T5.gb]

LOCUS       Exported                1867 bp ds-DNA     circular SYN 21-OCT-2018
DEFINITION  synthetic circular DNA
ACCESSION   .
VERSION     .
KEYWORDS    .
SOURCE      synthetic DNA construct
  ORGANISM  synthetic DNA construct
REFERENCE   1  (bases 1 to 1867)
  AUTHORS   .
  TITLE     Direct Submission
  JOURNAL   Exported Oct 21, 2018 from SnapGene Viewer 4.2.6
            http://www.snapgene.com
FEATURES             Location/Qualifiers
     source          1..1867
                     /organism="synthetic DNA construct"
                     /mol_type="other DNA"
     misc_feature    3..8
                     /label=US BsaI site
     terminator      14..213
                     /label=PGK1t
                     /note="Terminator for KmPGK1 (A03010)"
     misc_feature    complement(219..224)
                     /label=DS BsaI site
     misc_feature    complement(228..1109)
                     /label=CamR
     misc_feature    complement(1110..1865)
                     /label=ColE1
ORIGIN
        1 tcggtctcaa tccgtgcatc attgaccttt ctaatgaaac cacacgtgaa ttaaaggaaa
       61 gcgcgcagca gcagcagcag cttttctttc cttcttcaaa tcataccttt tctctatttc
      121 aacgttcttt tcatttcacc atgaaatgag ttgaattgtt gctttgagtt tacgacgata
      181 cataaatatt aattaaaata cgaaaaatac acagctgtga gacctagacc aataaaaaac
      241 gcccggcggc aaccgagcgt tctgaacaaa tccagatgga gttctgaggt cattactgga
      301 tctatcaaca ggagtccaag cgagctcgat atcaaattac gccccgccct gccactcatc
      361 gcagtactgt tgtaattcat taagcattct gccgacatgg aagccatcac aaacggcatg
      421 atgaacctga atcgccagcg gcatcagcac cttgtcgcct tgcgtataat atttgcccat
      481 ggtgaaaacg ggggcgaaga agttgtccat attggccacg tttaaatcaa aactggtgaa
      541 actcacccag ggattggctg aaacgaaaaa catattctca ataaaccctt tagggaaata
      601 ggccaggttt tcaccgtaac acgccacatc ttgcgaatat atgtgtagaa actgccggaa
      661 atcgtcgtgg tattcactcc agagcgatga aaacgtttca gtttgctcat ggaaaacggt
      721 gtaacaaggg tgaacactat cccatatcac cagctcaccg tctttcattg ccatacgaaa
      781 ttccggatga gcattcatca ggcgggcaag aatgtgaata aaggccggat aaaacttgtg
      841 cttatttttc tttacggtct ttaaaaaggc cgtaatatcc agctgaacgg tctggttata
      901 ggtacattga gcaactgact gaaatgcctc aaaatgttct ttacgatgcc attgggatat
      961 atcaacggtg gtatatccag tgattttttt ctccatttta gcttccttag ctcctgaaaa
     1021 tctcgataac tcaaaaaata cgcccggtag tgatcttatt tcattatggt gaaagttgga
     1081 acctcttacg tgcccgatca atcatgacca aaatccctta acgtgagttt tcgttccact
     1141 gagcgtcaga ccccgtagaa aagatcaaag gatcttcttg agatcctttt tttctgcgcg
     1201 taatctgctg cttgcaaaca aaaaaaccac cgctaccagc ggtggtttgt ttgccggatc
     1261 aagagctacc aactcttttt ccgaaggtaa ctggcttcag cagagcgcag ataccaaata
     1321 ctgttcttct agtgtagccg tagttaggcc accacttcaa gaactctgta gcaccgccta
     1381 catacctcgc tctgctaatc ctgttaccag tggctgctgc cagtggcgat aagtcgtgtc
     1441 ttaccgggtt ggactcaaga cgatagttac cggataaggc gcagcggtcg ggctgaacgg
     1501 ggggttcgtg cacacagccc agcttggagc gaacgaccta caccgaactg agatacctac
     1561 agcgtgagct atgagaaagc gccacgcttc ccgaagggag aaaggcggac aggtatccgg
     1621 taagcggcag ggtcggaaca ggagagcgca cgagggagct tccaggggga aacgcctggt
     1681 atctttatag tcctgtcggg tttcgccacc tctgacttga gcgtcgattt ttgtgatgct
     1741 cgtcaggggg gcggagccta tggaaaaacg ccagcaacgc ggccttttta cggttcctgg
     1801 ccttttgctg gccttttgct cacatgttct ttcctgcgtt atcccctgat tctgtggata
     1861 accgtag
//
